# Supplementary material for: 3-(2,4-Dichloro­benzyl­idene)-1,5-dioxa­spiro­[5.5]undecane-2,4-dione
Source: Acta Crystallogr Sect E Struct Rep Online. 2011 May 7;67(Pt 6):o1362. doi: 10.1107/S1600536811016813 (PMC3120393; doi:10.1107/S1600536811016813)
Supplement: Supplementary file 2 [file e-67-o1362-Isup2.hkl]

# 
# h,k,l, Fc-squared, Fo-squared, sigma(Fo-squared) and status flag 
# 
data_I
_shelx_title ' 110413e in P-1' 
_shelx_refln_list_code          4 
_shelx_F_calc_maximum      108.33 
_exptl_crystal_F_000       352.00 
_reflns_d_resolution_high  0.8403 
 
loop_ 
 _symmetry_equiv_pos_as_xyz 
 'x, y, z' 
 '-x, -y, -z' 
 
_cell_length_a     7.2378 
_cell_length_b     7.6496 
_cell_length_c    14.8099 
_cell_angle_alpha 100.569 
_cell_angle_beta  100.870 
_cell_angle_gamma  99.050 
 
_shelx_F_squared_multiplier     1.000 
 
loop_ 
 _refln_index_h 
 _refln_index_k 
 _refln_index_l 
 _refln_F_squared_calc 
 _refln_F_squared_meas 
 _refln_F_squared_sigma 
 _refln_observed_status 
   1   0   0      798.07      837.52     11.85 o 
   2   0   0    11735.88    11504.51     83.84 o 
   3   0   0      196.59      204.71      9.43 o 
   4   0   0     3349.98     3330.67     46.55 o 
   5   0   0       45.13       41.23      7.85 o 
   6   0   0      457.06      480.73     21.65 o 
   7   0   0       15.73       20.99      7.67 o 
   8   0   0       24.79       21.40      7.29 o 
  -8   1   0       82.09       67.25     10.28 o 
  -7   1   0        2.15        3.60      5.64 o 
  -6   1   0      230.13      237.71     15.60 o 
  -5   1   0        0.79        0.70      3.04 o 
  -4   1   0     1337.97     1441.91     30.45 o 
  -3   1   0      199.31      235.49     10.57 o 
  -2   1   0     7842.23     7431.51     52.08 o 
  -1   1   0      103.63      121.88      6.59 o 
   0   1   0       55.17       57.99      2.84 o 
   1   1   0     1815.41     1784.47     20.88 o 
   2   1   0     4677.23     4641.67     45.10 o 
   3   1   0       14.42       10.75      3.67 o 
   4   1   0      221.23      226.71     12.29 o 
   5   1   0      171.84      186.42     12.70 o 
   6   1   0      110.93      109.08     11.06 o 
   7   1   0       52.40       56.75      6.30 o 
   8   1   0       41.68       44.85      9.16 o 
  -8   2   0        2.33        5.53      4.83 o 
  -7   2   0        5.87        8.54      6.32 o 
  -6   2   0       27.96       22.42      6.44 o 
  -5   2   0       43.09       49.33      7.42 o 
  -4   2   0       73.98       67.76      3.27 o 
  -3   2   0      257.87      262.68      8.11 o 
  -2   2   0      595.09      620.90     10.46 o 
  -1   2   0        1.10       -1.11      1.62 o 
   0   2   0      147.15      126.17      5.64 o 
   1   2   0      374.24      374.63      7.60 o 
   2   2   0      525.61      520.44     14.48 o 
   3   2   0      215.59      219.00     10.86 o 
   4   2   0       11.24        8.87      5.59 o 
   5   2   0        4.70        6.13      6.38 o 
   6   2   0       33.84       39.76      7.96 o 
   7   2   0        5.19        5.12      6.48 o 
  -8   3   0        8.54        9.94      4.83 o 
  -7   3   0        6.44       10.28      5.55 o 
  -6   3   0       61.89       44.89      7.38 o 
  -5   3   0       17.43       13.44      3.38 o 
  -4   3   0       14.85        9.69      4.78 o 
  -3   3   0       28.02       30.39      3.36 o 
  -2   3   0       17.93       11.86      2.25 o 
  -1   3   0      170.64      168.33      7.52 o 
   0   3   0       74.13       77.17      5.70 o 
   1   3   0        1.29        0.28      1.81 o 
   2   3   0        9.23       11.50      4.21 o 
   3   3   0       56.81       67.21      7.48 o 
   4   3   0       57.01       55.42      7.96 o 
   5   3   0        4.35        3.05      4.52 o 
   6   3   0        2.11        1.39      4.58 o 
   7   3   0        2.23       -1.16      6.15 o 
  -8   4   0        1.82       -1.08      3.00 o 
  -7   4   0        6.02        9.26      4.74 o 
  -6   4   0       33.01       29.89      4.84 o 
  -5   4   0       51.14       54.82      5.45 o 
  -4   4   0       19.17       21.33      3.56 o 
  -3   4   0      512.39      513.57     12.39 o 
  -2   4   0      115.38      114.87      5.63 o 
  -1   4   0      407.89      415.81     10.05 o 
   0   4   0      120.31      123.45      8.08 o 
   1   4   0       80.64       78.66      6.88 o 
   2   4   0       19.22       16.22      4.54 o 
   3   4   0       97.79      105.51      9.36 o 
   4   4   0        1.23        0.97      3.50 o 
   5   4   0       13.25       13.86      5.70 o 
   6   4   0        4.75        1.89      6.71 o 
  -7   5   0       28.98       22.44      6.24 o 
  -6   5   0        2.39        2.76      3.34 o 
  -5   5   0      107.98      115.58      7.82 o 
  -4   5   0       13.83       14.32      3.42 o 
  -3   5   0      104.53      110.09      9.87 o 
  -2   5   0      123.20      122.70      6.39 o 
  -1   5   0      257.92      273.07      9.12 o 
   0   5   0        0.74        1.12      2.51 o 
   2   5   0      152.19      169.28      8.30 o 
   3   5   0       30.13       26.02      6.15 o 
   4   5   0       37.75       39.80      7.06 o 
   5   5   0       22.49       28.22      6.40 o 
  -7   6   0       28.54       23.53      4.78 o 
  -6   6   0       42.86       47.67      5.68 o 
  -5   6   0       50.22       46.09      5.72 o 
  -4   6   0      120.51      130.54      7.95 o 
  -3   6   0       68.50       64.16      8.59 o 
  -2   6   0      232.66      243.88      9.75 o 
  -1   6   0        0.45        1.47      2.01 o 
   0   6   0      817.46      808.97     25.30 o 
   1   6   0       67.97       60.72      5.39 o 
   2   6   0       26.85       32.19      4.63 o 
   3   6   0       12.92       11.19      5.66 o 
   4   6   0        2.16        4.18      5.49 o 
   5   6   0        1.25       -3.15      5.55 o 
  -6   7   0        0.87       -0.69      3.13 o 
  -5   7   0        1.39       -0.79      2.81 o 
  -4   7   0        1.47       -1.39      2.95 o 
  -3   7   0       12.19       12.73      3.75 o 
  -2   7   0       55.30       58.53      7.64 o 
  -1   7   0        1.03       -2.57      2.71 o 
   0   7   0      145.28      153.87     12.49 o 
   1   7   0       89.46       94.78      6.91 o 
   2   7   0        8.02       15.21      5.51 o 
   3   7   0        3.10        2.57      5.24 o 
  -5   8   0       13.89       17.96      5.59 o 
  -4   8   0       52.54       55.61      8.91 o 
  -3   8   0       23.26       28.53      7.31 o 
  -2   8   0       49.50       50.49      7.98 o 
  -1   8   0        7.05        1.84      4.81 o 
   0   8   0       38.36       33.42      7.42 o 
   1   8   0       15.32       21.09      6.42 o 
   1  -8   1       64.02       78.63      7.05 o 
   2  -8   1       52.61       53.14      8.86 o 
   3  -8   1      155.48      175.81     10.12 o 
   4  -8   1        0.65        1.03      3.35 o 
   5  -8   1       54.18       63.38      6.76 o 
  -2  -7   1        0.14        0.58      4.16 o 
  -1  -7   1       11.40       11.57      3.24 o 
   0  -7   1       43.69       46.08      7.35 o 
   1  -7   1       39.50       40.09      7.57 o 
   2  -7   1      119.53      117.97      7.72 o 
   3  -7   1       87.40       73.44      6.23 o 
   4  -7   1        0.02        0.70      2.72 o 
   5  -7   1       23.04       19.29      4.58 o 
   6  -7   1        1.18        0.09      3.60 o 
  -4  -6   1       42.36       53.49      8.04 o 
  -3  -6   1       67.44       75.35      8.99 o 
  -2  -6   1       96.85      102.68      9.47 o 
  -1  -6   1      384.72      389.37     15.33 o 
   0  -6   1      135.77      133.92     10.17 o 
   1  -6   1     1105.00     1181.33     45.34 o 
   2  -6   1        3.21        3.92      2.83 o 
   3  -6   1      112.99       99.54     11.08 o 
   4  -6   1       23.90       20.36      3.98 o 
   5  -6   1      154.74      161.54      9.43 o 
   6  -6   1        1.73        2.61      3.74 o 
   7  -6   1       28.92       19.88      4.59 o 
  -6  -5   1        2.13       -0.75      6.07 o 
  -5  -5   1        0.50        1.78      3.77 o 
  -4  -5   1       23.32       20.72      5.53 o 
  -3  -5   1        3.14       -0.68      4.04 o 
  -2  -5   1       14.42        9.53      4.33 o 
   0  -5   1       59.99       55.42      6.30 o 
   1  -5   1       42.18       41.70      3.77 o 
   2  -5   1      170.56      179.68      7.68 o 
   3  -5   1      100.00       91.73      5.94 o 
   4  -5   1        8.15        4.58      2.67 o 
   5  -5   1        7.12        3.36      3.54 o 
   6  -5   1       99.30       86.15      7.42 o 
   7  -5   1        7.40        3.15      3.77 o 
  -6  -4   1        9.30       11.54      7.15 o 
  -5  -4   1        3.43        2.98      4.66 o 
  -4  -4   1       71.40       65.40      8.37 o 
  -3  -4   1       16.00       18.96      5.01 o 
  -2  -4   1      131.63      140.90      9.01 o 
   0  -4   1      415.67      415.09     13.34 o 
   1  -4   1        8.92        9.02      2.33 o 
   2  -4   1      551.97      564.43     11.03 o 
   3  -4   1       63.67       62.66      4.58 o 
   4  -4   1       16.50       14.21      3.25 o 
   5  -4   1        7.19        5.98      3.28 o 
   6  -4   1       13.26       14.34      3.87 o 
   7  -4   1        0.51        6.11      5.01 o 
   8  -4   1        0.21        3.85      4.37 o 
  -7  -3   1        0.00       -0.04      2.95 o 
  -6  -3   1        9.38       11.62      6.77 o 
  -5  -3   1        0.61        0.60      5.24 o 
  -4  -3   1       82.96       77.61      8.12 o 
  -3  -3   1      127.77      121.96      9.03 o 
  -2  -3   1      741.38      718.96     17.96 o 
  -1  -3   1       54.87       51.87      3.32 o 
   0  -3   1      381.85      394.38     11.31 o 
   1  -3   1       27.29       25.57      3.21 o 
   2  -3   1      455.77      418.42     16.47 o 
   3  -3   1      431.02      436.33     10.90 o 
   4  -3   1      184.98      172.58      7.79 o 
   5  -3   1      103.66       98.54      6.91 o 
   6  -3   1       86.63       90.68     10.52 o 
   7  -3   1       32.67       30.58      7.48 o 
   8  -3   1        7.16        9.84      5.59 o 
  -7  -2   1        2.80        4.66      3.33 o 
  -6  -2   1       45.72       50.61      8.89 o 
  -5  -2   1       22.93       17.30      5.49 o 
  -4  -2   1        0.48        2.32      3.50 o 
  -3  -2   1      119.44      113.99      7.85 o 
  -2  -2   1       78.79       89.33      6.15 o 
  -1  -2   1      990.31      977.84     12.45 o 
   0  -2   1     2097.04     2136.63     23.18 o 
   1  -2   1     2650.25     2574.40     20.07 o 
   2  -2   1        2.24       -0.03      1.66 o 
   3  -2   1      794.32      815.23     23.14 o 
   4  -2   1      144.00      137.73      6.90 o 
   5  -2   1      179.37      172.18     12.02 o 
   6  -2   1       11.08        9.30      6.28 o 
   7  -2   1        1.65        4.64      4.52 o 
   8  -2   1       13.72       11.79      6.17 o 
  -8  -1   1       18.82       19.25      8.04 o 
  -7  -1   1        3.54        2.05      2.84 o 
  -6  -1   1        4.90        0.82      2.55 o 
  -5  -1   1       58.59       57.70      8.06 o 
  -4  -1   1      360.80      399.16     15.91 o 
  -3  -1   1       94.12      101.93      7.23 o 
  -2  -1   1     2346.52     2578.22     31.03 o 
  -1  -1   1     2563.32     2468.58     23.99 o 
   1  -1   1     1578.39     1516.72     22.34 o 
   2  -1   1     4295.24     4253.25     30.04 o 
   3  -1   1      509.11      521.59     17.30 o 
   4  -1   1      198.81      210.36     11.52 o 
   5  -1   1       10.16       12.68      6.28 o 
   6  -1   1       17.25       10.57      5.76 o 
   7  -1   1        0.58       -0.04      5.97 o 
   8  -1   1        0.03        7.00      6.09 o 
  -8   0   1       55.69       44.52      9.53 o 
  -7   0   1        2.48        3.36      6.22 o 
  -6   0   1      639.56      686.53     16.64 o 
  -5   0   1        0.56       -1.88      2.38 o 
  -4   0   1     1851.21     1990.51     35.32 o 
  -3   0   1      102.40      118.01      7.50 o 
  -2   0   1     7545.94     7693.56    136.75 o 
  -1   0   1      888.73      904.73     18.00 o 
   1   0   1     2309.03     2268.00     18.40 o 
   2   0   1      717.42      775.49     16.18 o 
   3   0   1      915.70      974.63     21.71 o 
   4   0   1      198.87      205.50     12.45 o 
   5   0   1       30.57       26.91      6.09 o 
   6   0   1        8.55        9.63      5.70 o 
   7   0   1       13.20        6.15      4.95 o 
   8   0   1       28.96       27.80      7.79 o 
  -8   1   1       35.53       31.01      8.22 o 
  -7   1   1        1.32        4.68      5.72 o 
  -6   1   1        0.26       -2.55      3.92 o 
  -5   1   1       24.23       26.10      3.61 o 
  -4   1   1       19.16       14.67      2.99 o 
  -3   1   1      811.09      799.39     11.18 o 
  -2   1   1        6.54        1.74      1.97 o 
  -1   1   1      557.50      555.35     30.82 o 
   0   1   1     1462.22     1323.88     35.98 o 
   1   1   1     3740.02     3475.67     34.39 o 
   2   1   1       77.90       69.88      5.59 o 
   3   1   1      288.79      256.03     11.27 o 
   4   1   1       26.04       26.89      6.59 o 
   5   1   1       46.65       62.30      9.24 o 
   6   1   1       81.06       64.27      8.83 o 
   7   1   1        0.03        3.02      4.95 o 
  -8   2   1        8.28       10.71      5.22 o 
  -7   2   1        1.65        7.96      5.86 o 
  -6   2   1       37.68       37.23      8.22 o 
  -5   2   1       15.47       15.25      5.59 o 
  -4   2   1      373.37      377.01      7.73 o 
  -3   2   1      389.00      393.94      5.73 o 
  -2   2   1     2547.32     2425.46     26.27 o 
  -1   2   1     2071.29     2136.02     15.96 o 
   0   2   1     2084.87     2020.84     25.61 o 
   1   2   1      111.39      108.69     10.07 o 
   2   2   1     1153.92     1119.98     22.79 o 
   3   2   1      160.86      162.38     10.57 o 
   4   2   1      192.75      183.76     11.31 o 
   5   2   1       27.15       23.12      6.48 o 
   6   2   1       18.15       25.75      7.81 o 
   7   2   1        4.49        1.08      6.11 o 
  -8   3   1       19.27       15.58      6.40 o 
  -7   3   1        5.92        3.60      4.97 o 
  -6   3   1       11.92       14.25      5.97 o 
  -5   3   1       93.87       97.52      6.63 o 
  -4   3   1      459.13      475.55     12.52 o 
  -3   3   1      156.85      157.19      6.50 o 
  -2   3   1      417.02      431.23     17.45 o 
  -1   3   1        3.19        4.97      1.69 o 
   0   3   1      540.88      515.01     14.52 o 
   1   3   1      327.68      324.78      8.72 o 
   2   3   1      281.53      285.69     12.99 o 
   3   3   1       18.71       21.59      4.66 o 
   4   3   1      125.03      137.36     10.90 o 
   5   3   1        1.70        1.95      5.82 o 
   6   3   1      105.24      124.35     12.99 o 
   7   3   1        0.35       -3.98      6.67 o 
  -8   4   1        0.07        1.37      4.93 o 
  -7   4   1       46.23       38.45      7.54 o 
  -6   4   1       19.88       17.44      5.16 o 
  -5   4   1      110.05       98.96      6.90 o 
  -4   4   1       86.96       71.30      5.46 o 
  -3   4   1       14.83       14.04      3.07 o 
  -2   4   1        0.09        1.03      2.14 o 
  -1   4   1      467.79      505.10     25.79 o 
   0   4   1        3.63        6.57      3.73 o 
   1   4   1       11.70       13.96      3.75 o 
   2   4   1       38.12       38.99      5.45 o 
   3   4   1       37.95       42.99      6.86 o 
   4   4   1       11.31        9.32      5.03 o 
   5   4   1       19.69       11.13      4.74 o 
   6   4   1        0.00       -4.66      5.72 o 
  -7   5   1        0.35        3.21      3.81 o 
  -6   5   1        0.04       -1.00      2.78 o 
  -5   5   1        5.23        2.78      2.88 o 
  -4   5   1      114.69      119.47      7.13 o 
  -3   5   1      264.98      261.42      9.44 o 
  -2   5   1        8.75        8.08      2.65 o 
  -1   5   1       13.50       11.71      2.78 o 
   0   5   1      407.22      427.54     17.36 o 
   2   5   1        2.42        2.44      2.46 o 
   3   5   1      186.31      187.74     13.49 o 
   4   5   1        0.01        0.44      4.97 o 
   5   5   1       15.42       13.63      7.21 o 
  -7   6   1        0.04        0.68      4.00 o 
  -6   6   1       65.09       66.29      6.79 o 
  -5   6   1        0.34       -1.20      2.47 o 
  -4   6   1       54.22       59.54      5.77 o 
  -3   6   1        0.59        0.61      1.94 o 
  -2   6   1      224.54      228.01      9.28 o 
  -1   6   1       55.80       46.64      6.43 o 
   0   6   1      154.75      151.38     11.50 o 
   1   6   1       19.46       26.84      3.83 o 
   2   6   1        5.39       10.03      3.37 o 
   3   6   1       47.14       45.06      8.12 o 
   4   6   1        0.81       -0.37      5.22 o 
  -6   7   1       12.09        9.87      4.34 o 
  -5   7   1       23.90       28.03      5.12 o 
  -4   7   1       17.83       16.35      4.11 o 
  -3   7   1       80.37       90.13      7.49 o 
  -2   7   1       46.56       40.34      7.42 o 
  -1   7   1      246.75      236.61     15.58 o 
   0   7   1       47.47       35.88      7.29 o 
   1   7   1       34.64       33.08      4.41 o 
   2   7   1        2.30        5.41      3.08 o 
   3   7   1       22.79       41.85      8.27 o 
  -5   8   1        6.36        7.98      5.59 o 
  -4   8   1        8.66       14.38      6.15 o 
  -3   8   1        0.40        4.72      4.95 o 
  -2   8   1        7.33        6.03      5.08 o 
  -1   8   1        4.74        8.49      5.80 o 
   0   8   1       18.64       25.88      7.15 o 
   1   8   1        0.06        4.86      3.36 o 
  -2  -8   2        3.63        9.61      6.11 o 
  -1  -8   2       14.64       28.28      6.73 o 
   0  -8   2        0.09        7.35      4.70 o 
   1  -8   2       23.81       30.37      6.53 o 
   2  -8   2       40.84       31.73      4.78 o 
   3  -8   2       46.58       60.50      6.53 o 
   4  -8   2       43.07       32.11      5.01 o 
   5  -8   2        0.09        2.89      3.97 o 
  -4  -7   2        7.12        6.92      6.09 o 
  -3  -7   2       19.16       18.38      6.30 o 
  -2  -7   2        2.61        1.95      3.40 o 
  -1  -7   2      126.65      117.51     10.05 o 
   0  -7   2       47.64       46.51      4.91 o 
   1  -7   2      163.35      149.05      8.31 o 
   2  -7   2       38.53       39.36      5.00 o 
   3  -7   2      169.65      169.75     18.46 o 
   4  -7   2       41.84       53.51      5.85 o 
   5  -7   2       15.50       16.43      4.11 o 
   6  -7   2        0.01        1.11      5.25 o 
  -5  -6   2       78.86       90.31     10.86 o 
  -3  -6   2      203.20      221.47     13.51 o 
  -2  -6   2        2.39        2.28      3.89 o 
  -1  -6   2      238.74      222.33      8.62 o 
   0  -6   2        3.12        0.86      3.04 o 
   1  -6   2      413.67      419.62      9.37 o 
   2  -6   2       15.03       12.82      3.32 o 
   3  -6   2      299.26      315.15     19.14 o 
   4  -6   2       65.21       56.52      5.79 o 
   5  -6   2      132.41      153.95      9.17 o 
   6  -6   2       26.22       19.34      4.62 o 
   7  -6   2       25.35       27.70      6.54 o 
  -6  -5   2       13.11       13.51      4.74 o 
  -5  -5   2        0.10        2.43      2.99 o 
  -4  -5   2       19.94       19.47      5.95 o 
  -3  -5   2       40.95       35.78      6.11 o 
  -2  -5   2       82.92       89.71      7.83 o 
  -1  -5   2      127.06      130.31      8.54 o 
   0  -5   2       87.02       88.53      7.17 o 
   1  -5   2      108.17      102.31      4.27 o 
   2  -5   2      213.37      199.65      8.07 o 
   3  -5   2      121.57      117.60      6.59 o 
   4  -5   2       67.48       60.52      7.07 o 
   5  -5   2       42.01       43.53      5.20 o 
   6  -5   2       15.07       15.67      4.57 o 
   7  -5   2       38.06       35.55      5.36 o 
  -6  -4   2       35.10       36.84      5.12 o 
  -5  -4   2        0.61        0.29      3.94 o 
  -4  -4   2        6.57       10.34      5.32 o 
  -3  -4   2       22.05       19.02      4.85 o 
  -2  -4   2      159.50      161.12      9.30 o 
  -1  -4   2      384.79      408.02      9.09 o 
   0  -4   2       19.02       16.16      3.40 o 
   1  -4   2      159.97      169.50      4.78 o 
   2  -4   2        8.87        8.78      1.51 o 
   3  -4   2      123.04      124.17      6.60 o 
   4  -4   2       18.09       15.36      3.09 o 
   5  -4   2        1.83        1.83      4.62 o 
   6  -4   2       10.87        9.67      4.21 o 
   7  -4   2        0.33       -1.33      3.15 o 
  -7  -3   2        8.91       10.48      4.01 o 
  -6  -3   2        0.02       -1.82      3.26 o 
  -5  -3   2        4.60        2.49      5.47 o 
  -4  -3   2       31.09       23.06      6.13 o 
  -3  -3   2       51.37       47.53      5.76 o 
  -2  -3   2      128.74      148.59      7.77 o 
  -1  -3   2      742.57      739.48     30.26 o 
   0  -3   2      280.46      271.58      6.26 o 
   1  -3   2      208.32      218.27      4.62 o 
   2  -3   2        0.04       -0.47      1.93 o 
   3  -3   2       66.81       58.37      7.64 o 
   4  -3   2      233.53      236.65      9.15 o 
   5  -3   2        2.30        0.70      3.05 o 
   6  -3   2       57.35       56.99      9.41 o 
   7  -3   2       16.56       10.84      5.16 o 
   8  -3   2        0.53       -1.80      2.69 o 
  -7  -2   2        1.78        5.25      2.87 o 
  -6  -2   2       46.97       55.53      5.60 o 
  -5  -2   2       58.56       54.48      8.57 o 
  -4  -2   2      206.19      229.49     12.68 o 
  -3  -2   2     1135.61     1218.12     24.18 o 
  -2  -2   2        1.07        0.81      2.51 o 
  -1  -2   2      131.10      123.28      3.90 o 
   0  -2   2     7055.59     7194.84     38.70 o 
   1  -2   2      478.70      481.55      5.77 o 
   2  -2   2      104.32      113.03      4.78 o 
   3  -2   2       64.23       54.21      4.06 o 
   4  -2   2      230.69      232.90      8.94 o 
   5  -2   2        5.84        7.27      4.56 o 
   6  -2   2       47.31       55.17      9.09 o 
   7  -2   2        0.36       -0.21      3.69 o 
   8  -2   2        1.47        1.39      5.18 o 
  -8  -1   2        0.03        3.96      5.32 o 
  -7  -1   2       29.73       25.01      4.77 o 
  -6  -1   2       42.32       37.31      4.69 o 
  -5  -1   2        1.06       -0.56      1.99 o 
  -4  -1   2        1.87        0.36      2.72 o 
  -3  -1   2       62.19       62.63      6.32 o 
  -2  -1   2     1377.51     1379.26     14.60 o 
  -1  -1   2      469.23      442.59      9.97 o 
   0  -1   2      878.84      828.32     11.75 o 
   1  -1   2     2538.90     2489.77     20.61 o 
   2  -1   2     8605.41     8240.15     37.23 o 
   3  -1   2       12.79       13.73      2.75 o 
   4  -1   2      652.90      680.46     20.90 o 
   5  -1   2        4.33        6.22      4.70 o 
   6  -1   2       39.18       42.99      7.79 o 
   7  -1   2        0.00       -0.81      4.25 o 
   8  -1   2        2.15        9.36      6.38 o 
  -8   0   2       58.52       77.63     11.17 o 
  -7   0   2       21.45       19.29      5.86 o 
  -6   0   2        1.04       -1.80      3.24 o 
  -5   0   2        8.94        8.41      3.16 o 
  -4   0   2       90.94       98.72      8.10 o 
  -3   0   2       25.64       26.66      2.92 o 
  -2   0   2       22.09       18.95      2.35 o 
  -1   0   2      266.24      271.22      4.58 o 
   0   0   2      132.91      136.36      4.56 o 
   1   0   2     3291.04     3314.54     20.54 o 
   2   0   2     1748.44     1698.81     24.99 o 
   3   0   2      257.51      250.47     11.85 o 
   4   0   2       91.15      101.23      8.89 o 
   5   0   2        7.78        6.63      4.66 o 
   6   0   2       72.14       74.19     10.40 o 
   7   0   2        1.00       -8.36      5.57 o 
   8   0   2        9.44        4.04      4.77 o 
  -8   1   2        7.21       16.84      7.38 o 
  -7   1   2       50.31       59.65      9.68 o 
  -6   1   2      157.70      168.47     13.22 o 
  -5   1   2      226.17      243.12      8.69 o 
  -4   1   2        7.49        4.71      2.31 o 
  -3   1   2      286.32      284.25      6.60 o 
  -2   1   2      281.99      275.34     14.76 o 
  -1   1   2     1721.95     1787.05     11.52 o 
   0   1   2      484.93      470.33      7.20 o 
   1   1   2        0.70       -0.67      2.61 o 
   2   1   2        9.17        9.45      3.11 o 
   3   1   2      298.51      326.36     13.57 o 
   4   1   2      106.92       99.01      9.03 o 
   5   1   2        1.90        4.43      4.85 o 
   6   1   2        9.05       11.08      5.43 o 
   7   1   2        0.26       -2.09      4.31 o 
  -8   2   2        3.45        3.48      5.28 o 
  -7   2   2        2.37       -0.35      3.81 o 
  -6   2   2      542.29      588.46     23.80 o 
  -5   2   2       68.09       58.65      7.23 o 
  -4   2   2      396.97      405.99      8.44 o 
  -3   2   2       23.48       20.18      1.95 o 
  -2   2   2     1755.81     1754.51     13.19 o 
  -1   2   2      192.57      202.49      3.96 o 
   0   2   2     2346.98     2463.84     70.62 o 
   1   2   2      334.61      322.22      8.98 o 
   2   2   2      317.34      311.44     12.53 o 
   3   2   2       25.89       22.69      4.91 o 
   4   2   2      167.11      165.26     11.25 o 
   5   2   2        0.06       -3.27      5.95 o 
   6   2   2       12.04       16.93      7.46 o 
   7   2   2        0.72       -0.77      6.15 o 
  -8   3   2       19.27       12.33      6.22 o 
  -7   3   2        3.11        4.14      4.97 o 
  -6   3   2       32.78       26.81      6.30 o 
  -5   3   2      146.44      144.88     11.13 o 
  -4   3   2      325.29      328.26     11.06 o 
  -3   3   2       36.60       33.50      2.49 o 
  -2   3   2      195.11      201.04      4.69 o 
  -1   3   2     1709.62     1693.87     17.72 o 
   0   3   2     1770.38     1870.57     30.77 o 
   1   3   2     1540.49     1483.11     25.09 o 
   2   3   2      500.36      533.99     18.21 o 
   3   3   2       41.47       43.63      6.30 o 
   4   3   2      202.54      212.79     14.25 o 
   5   3   2        3.29        8.93      4.91 o 
   6   3   2       33.10       30.79      7.85 o 
  -8   4   2        0.99        2.82      3.67 o 
  -7   4   2        0.78        1.06      4.50 o 
  -6   4   2       17.27       23.95      6.69 o 
  -5   4   2       10.71       11.86      3.00 o 
  -4   4   2        5.91        3.80      2.36 o 
  -3   4   2      329.67      318.92      9.73 o 
  -2   4   2      194.87      207.05      9.17 o 
  -1   4   2       31.04       21.73      3.20 o 
   0   4   2      389.33      354.14     14.79 o 
   2   4   2       18.46       18.11      3.67 o 
   3   4   2        4.53        4.68      4.89 o 
   4   4   2        5.78        7.79      5.90 o 
   5   4   2        0.37       -0.31      5.68 o 
   6   4   2        3.47        5.47      5.37 o 
  -7   5   2        0.30       -3.13      2.65 o 
  -6   5   2       28.71       25.37      4.49 o 
  -5   5   2       36.56       35.79      5.04 o 
  -4   5   2        4.22        2.05      2.93 o 
  -3   5   2      177.90      181.32      8.22 o 
  -2   5   2       57.10       47.92      4.46 o 
  -1   5   2      104.89      111.42      5.96 o 
   0   5   2        8.21        6.34      3.48 o 
   1   5   2      317.91      318.97     13.54 o 
   2   5   2      236.10      227.82     10.33 o 
   3   5   2        6.29        5.53      5.24 o 
   4   5   2       21.64       14.61      6.55 o 
   5   5   2        0.02        0.97      4.58 o 
  -7   6   2        5.04        3.54      4.14 o 
  -6   6   2        0.81       -1.79      2.85 o 
  -5   6   2        1.81        1.31      2.83 o 
  -4   6   2       20.98       16.05      3.79 o 
  -3   6   2       20.91       17.26      3.26 o 
  -2   6   2       28.81       27.18      3.92 o 
  -1   6   2       13.72       10.46      3.98 o 
   0   6   2       50.03       49.60      7.60 o 
   1   6   2      142.19      133.75      8.15 o 
   2   6   2      166.40      175.62      9.84 o 
   3   6   2       24.01       25.59      6.17 o 
   4   6   2       18.70       14.65      6.69 o 
  -6   7   2       16.77       18.94      6.77 o 
  -5   7   2       42.14       57.18      9.30 o 
  -4   7   2        3.29        2.51      3.77 o 
  -3   7   2       30.24       29.00      6.01 o 
  -2   7   2       17.10       12.58      5.49 o 
  -1   7   2       46.42       48.77      7.77 o 
   0   7   2       24.74       24.14      6.61 o 
   1   7   2        0.40        2.97      2.89 o 
   2   7   2        2.19       -1.16      3.22 o 
   3   7   2        9.51       11.97      6.24 o 
  -4   8   2       20.39       23.20      6.22 o 
  -3   8   2        0.96        2.30      4.79 o 
  -2   8   2        8.99        6.90      5.30 o 
  -1   8   2        4.84        2.22      5.20 o 
   0   8   2       26.78       29.44      7.56 o 
   1   8   2        0.60        4.12      2.78 o 
   1  -9   3       19.20       38.95      8.02 o 
   2  -9   3        0.55        2.47      3.81 o 
  -2  -8   3       31.68       34.41      7.52 o 
  -1  -8   3       13.14       17.44      5.66 o 
   0  -8   3       15.35       12.95      5.35 o 
   2  -8   3       98.54      105.24     11.48 o 
   3  -8   3       14.58       14.88      6.69 o 
   4  -8   3        4.99        6.14      3.75 o 
   5  -8   3        4.91        5.83      4.20 o 
  -4  -7   3        0.04        1.86      4.02 o 
  -3  -7   3        6.54       10.09      5.72 o 
  -2  -7   3        1.33        8.14      4.99 o 
  -1  -7   3        0.01       -0.02      2.82 o 
   0  -7   3       13.51       16.45      4.89 o 
   1  -7   3        7.82       10.33      3.57 o 
   2  -7   3       10.48        9.39      3.08 o 
   3  -7   3      101.15      114.48      7.83 o 
   4  -7   3       21.07       15.89      4.45 o 
   5  -7   3        0.36        1.66      3.58 o 
   6  -7   3        2.56        1.33      3.27 o 
  -5  -6   3        8.16       11.15      4.85 o 
  -4  -6   3       47.08       59.65      8.68 o 
  -3  -6   3       97.36      100.83     10.19 o 
  -2  -6   3       41.33       35.99      5.93 o 
  -1  -6   3      303.73      301.69      7.99 o 
   0  -6   3      107.59      115.64      6.29 o 
   1  -6   3      178.66      178.76      6.15 o 
   2  -6   3      109.55      106.51      6.54 o 
   3  -6   3      413.98      425.26     29.47 o 
   4  -6   3        7.22        5.46      3.47 o 
   5  -6   3      108.84      106.73      7.71 o 
   6  -6   3       32.43       26.92      5.10 o 
   7  -6   3       38.85       43.04      6.40 o 
  -6  -5   3       35.74       31.01      6.80 o 
  -5  -5   3      102.12       97.08      9.99 o 
  -4  -5   3       14.09       13.80      5.75 o 
  -3  -5   3       11.94       13.92      3.46 o 
  -2  -5   3      277.66      301.28     22.47 o 
  -1  -5   3      115.01      117.41      4.52 o 
   0  -5   3      319.84      323.60      8.84 o 
   1  -5   3      128.31      126.65      4.78 o 
   2  -5   3      442.02      463.28     18.60 o 
   3  -5   3       10.28        8.31      3.00 o 
   4  -5   3      322.82      334.51     11.92 o 
   5  -5   3       43.21       44.02      5.05 o 
   6  -5   3       50.69       57.09      6.44 o 
   7  -5   3       11.46        9.34      3.87 o 
  -6  -4   3        5.97        8.34      3.41 o 
  -5  -4   3       99.36       89.56     12.86 o 
  -4  -4   3       43.70       38.24      4.32 o 
  -3  -4   3       39.68       30.45      7.76 o 
  -2  -4   3       86.80       77.09      5.73 o 
  -1  -4   3      556.15      516.23     11.12 o 
   0  -4   3     1698.32     1813.91     37.95 o 
   1  -4   3      187.85      194.08      5.76 o 
   2  -4   3      106.41      103.10      3.61 o 
   3  -4   3       45.55       38.28      4.15 o 
   4  -4   3        4.61        2.85      2.80 o 
   5  -4   3       75.67       64.71      6.32 o 
   6  -4   3        9.36        1.89      3.38 o 
   7  -4   3       22.73       23.66      6.69 o 
  -7  -3   3        5.41        2.30      4.35 o 
  -6  -3   3       21.18       23.79      3.88 o 
  -5  -3   3        9.02        7.19      3.54 o 
  -4  -3   3        0.28        1.04      2.36 o 
  -3  -3   3       43.03       32.48      6.00 o 
  -2  -3   3        0.48        1.21      1.77 o 
  -1  -3   3      131.32      132.26      3.58 o 
   0  -3   3     2163.80     2302.67     19.04 o 
   1  -3   3     1881.91     1901.94     14.53 o 
   2  -3   3       25.78       26.60      2.03 o 
   3  -3   3      475.36      450.19     11.31 o 
   4  -3   3       46.50       40.84      4.64 o 
   5  -3   3      330.11      331.12     12.69 o 
   6  -3   3        0.21       -0.70      3.37 o 
   7  -3   3       69.22       53.06      9.59 o 
   8  -3   3        0.54       -1.74      2.92 o 
  -7  -2   3        0.98       -0.08      3.17 o 
  -6  -2   3       21.23       21.03      6.28 o 
  -5  -2   3       23.30       19.46      3.51 o 
  -4  -2   3       15.68       20.15      6.11 o 
  -3  -2   3        3.00        0.36      1.88 o 
  -2  -2   3        0.07        2.81      1.68 o 
  -1  -2   3      100.77      121.98      7.35 o 
   0  -2   3      100.34      103.86      5.32 o 
   1  -2   3      281.43      259.57      4.50 o 
   2  -2   3        1.81        3.24      2.30 o 
   3  -2   3      971.74      987.94     16.30 o 
   4  -2   3       74.26       70.74      5.38 o 
   5  -2   3       14.94       18.34      6.16 o 
   6  -2   3        0.00        4.18      6.34 o 
   7  -2   3        0.98        4.23      4.27 o 
   8  -2   3        0.01        1.37      4.60 o 
  -8  -1   3        2.60       10.21      6.38 o 
  -7  -1   3        0.15        0.52      2.52 o 
  -6  -1   3        7.85        7.83      3.27 o 
  -5  -1   3       44.01       47.11      4.56 o 
  -4  -1   3      345.72      348.71      9.75 o 
  -3  -1   3       70.22       73.17      4.35 o 
  -2  -1   3      759.76      761.26     19.09 o 
  -1  -1   3      200.36      193.09      7.19 o 
   0  -1   3     3905.77     3521.98     32.19 o 
   1  -1   3      363.15      374.53      6.94 o 
   2  -1   3      197.11      191.73      4.70 o 
   3  -1   3      909.75      900.48     21.46 o 
   4  -1   3       50.08       51.23      7.27 o 
   5  -1   3       33.27       31.12      6.65 o 
   6  -1   3        5.89        4.58      6.40 o 
   7  -1   3        0.88       -0.58      3.96 o 
   8  -1   3        2.49        0.70      5.30 o 
  -8   0   3        8.88        9.68      6.38 o 
  -7   0   3        6.21       10.07      5.86 o 
  -6   0   3       20.25       16.98      4.42 o 
  -5   0   3        0.21        2.31      2.53 o 
  -4   0   3      178.87      188.82      7.06 o 
  -3   0   3      405.57      443.22     11.49 o 
  -2   0   3     1036.75     1032.49     11.87 o 
  -1   0   3     3354.48     3245.59     55.48 o 
   0   0   3      898.95      870.53      9.45 o 
   1   0   3      831.57      808.16     13.20 o 
   2   0   3      356.75      371.39      6.77 o 
   3   0   3     1533.48     1547.57     29.34 o 
   4   0   3        6.75       15.54      6.22 o 
   5   0   3       87.51       90.78     10.11 o 
   6   0   3       10.51        6.03      4.93 o 
   7   0   3       33.18       38.22      9.05 o 
  -8   1   3        3.21        5.84      5.59 o 
  -7   1   3        5.16        3.48      5.43 o 
  -6   1   3       28.98       23.46      3.74 o 
  -5   1   3      448.92      465.90     16.99 o 
  -4   1   3       90.97       86.29      4.71 o 
  -3   1   3       19.66       12.69      2.37 o 
  -2   1   3       29.06       22.44      2.24 o 
  -1   1   3      383.21      370.79      6.88 o 
   0   1   3      940.53      948.91     11.83 o 
   1   1   3     1866.09     1780.05     18.80 o 
   2   1   3      164.56      147.55      8.72 o 
   3   1   3        4.18        5.82      3.60 o 
   4   1   3      171.05      153.06     11.58 o 
   5   1   3       32.98       38.47      8.74 o 
   6   1   3       11.21        8.06      5.45 o 
   7   1   3        0.06       -6.51      5.06 o 
  -8   2   3       20.11       25.32      6.69 o 
  -7   2   3        0.16        0.54      4.91 o 
  -6   2   3        0.09        0.12      4.83 o 
  -5   2   3      117.52       85.69     20.40 o 
  -4   2   3       56.92       54.16      3.74 o 
  -3   2   3       49.80       49.32      3.26 o 
  -2   2   3        4.46        6.99      1.41 o 
  -1   2   3      292.26      317.79      7.73 o 
   0   2   3       64.08       65.59      3.76 o 
   1   2   3        0.37       -1.42      1.98 o 
   2   2   3       16.64       16.84      4.10 o 
   3   2   3       75.42       74.42      7.77 o 
   4   2   3      106.15       95.92      9.84 o 
   5   2   3       15.52       19.66      6.32 o 
   6   2   3       19.60       20.59      8.08 o 
   7   2   3        6.59        5.06      5.78 o 
  -8   3   3       10.49        7.64      5.64 o 
  -7   3   3        0.38       -1.57      3.44 o 
  -6   3   3       84.70       81.98      9.38 o 
  -5   3   3       71.68       76.26      8.56 o 
  -4   3   3       99.77       79.34     17.35 o 
  -3   3   3      413.38      400.56      7.13 o 
  -2   3   3      942.59     1024.60     11.14 o 
  -1   3   3        0.14        1.15      1.25 o 
   0   3   3      791.30      863.36     21.59 o 
   1   3   3       48.42       50.60      4.17 o 
   2   3   3      310.63      314.32     14.67 o 
   3   3   3        7.99       12.08      4.37 o 
   4   3   3        0.01        2.76      4.29 o 
   5   3   3        4.39        9.03      5.80 o 
   6   3   3        0.02        0.29      6.19 o 
  -8   4   3        3.28        4.81      4.37 o 
  -7   4   3       15.16       15.23      6.32 o 
  -6   4   3        1.40        5.30      4.99 o 
  -5   4   3        7.30        9.10      3.39 o 
  -4   4   3        1.80        2.20      2.82 o 
  -3   4   3       22.22       25.98      2.33 o 
  -2   4   3      246.03      234.77      7.81 o 
  -1   4   3       30.38       23.89      2.76 o 
   0   4   3       23.85       23.08      5.03 o 
   1   4   3       27.62       28.06      3.95 o 
   2   4   3      133.30      136.07      7.95 o 
   3   4   3        2.52        5.26      4.06 o 
   4   4   3        5.41        8.49      5.99 o 
   5   4   3       10.55       15.17      6.11 o 
   6   4   3        1.30        0.06      4.93 o 
  -7   5   3       29.31       30.31      6.88 o 
  -6   5   3       15.45       20.20      6.98 o 
  -5   5   3       44.43       44.14      5.09 o 
  -4   5   3      170.71      172.00      8.33 o 
  -3   5   3       36.31       36.14      3.91 o 
  -2   5   3      101.28      105.48      5.68 o 
  -1   5   3       73.63       81.82      5.25 o 
   0   5   3      532.69      553.90     21.19 o 
   1   5   3        2.27       -0.27      2.38 o 
   2   5   3        0.97        1.16      3.07 o 
   3   5   3        0.08        0.31      4.89 o 
   4   5   3        4.50        2.03      5.47 o 
   5   5   3        5.65        5.45      5.03 o 
  -7   6   3        0.14       -1.86      3.60 o 
  -6   6   3        3.05       -1.80      3.58 o 
  -5   6   3        0.09       -0.21      3.23 o 
  -4   6   3       13.63       16.84      5.57 o 
  -3   6   3       58.72       68.72      8.60 o 
  -2   6   3       42.53       29.38      5.78 o 
  -1   6   3       47.43       45.72      6.98 o 
   0   6   3       90.50       85.73      9.86 o 
   1   6   3      162.98      171.57      9.32 o 
   2   6   3        0.11        0.45      2.45 o 
   3   6   3       22.78       21.57      7.02 o 
   4   6   3        0.13        0.50      4.45 o 
  -6   7   3        0.66       -1.28      3.67 o 
  -5   7   3        4.90        1.31      3.56 o 
  -4   7   3        6.95       19.58      6.38 o 
  -3   7   3       11.73        9.43      5.47 o 
  -2   7   3        1.38        1.91      4.60 o 
  -1   7   3        0.01        1.99      4.83 o 
   0   7   3        0.63       -2.13      3.13 o 
   1   7   3        0.12        0.17      2.11 o 
   2   7   3        6.09        5.07      2.84 o 
  -4   8   3        7.34       11.13      6.19 o 
  -3   8   3        0.94       -1.64      4.77 o 
  -2   8   3       12.30       13.59      5.26 o 
  -1   8   3        2.81        2.42      4.06 o 
   0   8   3        4.29        7.27      5.78 o 
   1  -9   4       28.35       42.01      8.02 o 
   2  -9   4        3.32        4.77      5.57 o 
  -2  -8   4       24.62       25.50      6.01 o 
  -1  -8   4        0.41        1.33      3.19 o 
   0  -8   4       94.74      105.82     11.58 o 
   1  -8   4       14.89        7.62      5.61 o 
   2  -8   4       43.67       45.39      8.87 o 
   3  -8   4        2.19        0.95      3.83 o 
   4  -8   4       16.34       24.76      6.69 o 
  -4  -7   4        3.53        3.85      4.21 o 
  -3  -7   4        9.89       12.70      5.55 o 
  -2  -7   4       39.83       31.61      6.51 o 
  -1  -7   4        8.84       10.03      4.81 o 
   0  -7   4       59.94       62.50      7.11 o 
   1  -7   4        2.71        3.58      3.60 o 
   2  -7   4       33.13       39.01      7.64 o 
   3  -7   4        3.89        5.47      3.02 o 
   4  -7   4       60.07       60.98      6.15 o 
   5  -7   4        0.90       -0.03      3.13 o 
   6  -7   4        5.63        4.70      4.22 o 
  -5  -6   4       19.18       12.80      5.08 o 
  -4  -6   4       11.17       11.75      5.47 o 
  -3  -6   4      245.11      225.72     13.94 o 
  -2  -6   4        0.18       -0.93      4.06 o 
  -1  -6   4      170.33      166.51     11.13 o 
   0  -6   4        1.34        0.21      2.30 o 
   1  -6   4      115.45      110.04      6.48 o 
   2  -6   4        1.44        2.62      2.61 o 
   3  -6   4       86.02       85.68      6.36 o 
   4  -6   4       11.85        6.99      3.09 o 
   5  -6   4        7.32        7.16      3.84 o 
   6  -6   4        0.39       -1.18      2.76 o 
  -6  -5   4        6.77        3.67      3.63 o 
  -5  -5   4        3.50        4.91      4.72 o 
  -4  -5   4       10.86        8.49      3.81 o 
  -3  -5   4        2.45        5.68      3.46 o 
  -2  -5   4       73.63       63.42      8.17 o 
  -1  -5   4        7.80        5.68      2.01 o 
   0  -5   4      166.44      157.72      6.10 o 
   1  -5   4       97.67       89.33      4.02 o 
   2  -5   4       43.16       43.87      4.34 o 
   3  -5   4      115.56       96.21      6.11 o 
   4  -5   4       30.11       33.68      4.37 o 
   5  -5   4       63.34       56.86      5.69 o 
   6  -5   4        2.48        2.71      3.85 o 
   7  -5   4        0.42        0.83      3.79 o 
  -7  -4   4        1.09        0.93      4.16 o 
  -6  -4   4        0.18        0.97      3.96 o 
  -5  -4   4       32.13       28.45      4.44 o 
  -4  -4   4        0.02       -0.05      2.79 o 
  -3  -4   4      198.92      195.53      7.53 o 
  -2  -4   4        0.02        0.50      2.15 o 
  -1  -4   4       47.10       43.45      3.10 o 
   0  -4   4      796.81      938.54     19.46 o 
   1  -4   4      406.18      397.58      7.22 o 
   2  -4   4       43.06       39.43      2.61 o 
   3  -4   4      771.29      802.85     17.15 o 
   4  -4   4       85.35       76.24      7.97 o 
   5  -4   4      248.52      246.48     10.94 o 
   6  -4   4        0.41       -1.07      4.91 o 
   7  -4   4       44.38       36.79      7.93 o 
  -7  -3   4       40.49       34.31      5.72 o 
  -6  -3   4        1.69       -3.62      3.00 o 
  -5  -3   4       83.46       74.28      7.18 o 
  -4  -3   4      248.83      240.37     13.50 o 
  -3  -3   4      409.05      415.36     19.73 o 
  -2  -3   4     1297.16     1308.14     51.87 o 
  -1  -3   4     2487.48     2538.28     20.37 o 
   0  -3   4        1.53       -0.60      1.45 o 
   1  -3   4     1697.61     1806.41     16.65 o 
   2  -3   4     1321.80     1373.67     21.18 o 
   3  -3   4      593.06      617.88      9.48 o 
   4  -3   4       85.83       78.30      5.83 o 
   5  -3   4      125.45      130.35      8.09 o 
   6  -3   4       15.36       16.39      4.07 o 
   7  -3   4        8.16        9.72      5.99 o 
  -7  -2   4        0.49        0.49      2.82 o 
  -6  -2   4       23.42       19.54      4.43 o 
  -5  -2   4       37.06       33.34      4.17 o 
  -4  -2   4        0.03       -0.02      2.02 o 
  -3  -2   4      123.10      134.42     11.07 o 
  -2  -2   4       29.12       32.83      2.76 o 
  -1  -2   4       74.12       76.90      5.80 o 
   0  -2   4     1496.10     1495.32     21.59 o 
   1  -2   4      488.35      478.16      6.62 o 
   2  -2   4        1.24        1.81      1.64 o 
   3  -2   4      127.29      117.82      4.22 o 
   4  -2   4      135.95      117.36      6.62 o 
   5  -2   4        5.12        7.80      3.36 o 
   6  -2   4       66.76       83.35     10.26 o 
   7  -2   4       15.71       15.23      5.57 o 
  -8  -1   4        2.92        3.85      5.68 o 
  -7  -1   4       18.69       22.32      4.24 o 
  -6  -1   4       79.53       86.42      7.27 o 
  -5  -1   4       19.84       17.52      3.20 o 
  -4  -1   4       21.46       20.29      5.29 o 
  -3  -1   4        0.26       -1.01      1.96 o 
  -2  -1   4       70.65       72.89      3.83 o 
  -1  -1   4      356.28      352.30     10.44 o 
   0  -1   4        7.04        4.23      1.40 o 
   1  -1   4       12.68       10.70      1.55 o 
   2  -1   4       74.56       74.32      3.34 o 
   3  -1   4      694.31      720.20     13.92 o 
   4  -1   4        9.63        5.10      4.02 o 
   5  -1   4        0.60        0.77      4.45 o 
   6  -1   4        0.80        0.87      4.50 o 
   7  -1   4        0.03        0.12      4.00 o 
  -8   0   4        0.85        0.04      4.12 o 
  -7   0   4        7.38       13.67      6.46 o 
  -6   0   4      245.75      269.19     10.56 o 
  -5   0   4      169.51      190.34      7.96 o 
  -4   0   4       20.15       26.57      4.80 o 
  -3   0   4     1063.91     1079.33     15.78 o 
  -2   0   4       12.57       15.45      1.88 o 
  -1   0   4      705.34      701.21     21.69 o 
   0   0   4        6.42        7.11      1.20 o 
   1   0   4      686.94      671.92      8.08 o 
   2   0   4       12.78       13.40      1.91 o 
   3   0   4        3.61        6.51      3.98 o 
   4   0   4        0.02        1.43      4.39 o 
   5   0   4       13.54       16.12      5.95 o 
   6   0   4       10.82        4.27      4.64 o 
   7   0   4        0.16       -0.06      4.25 o 
  -8   1   4        0.51        0.66      3.56 o 
  -7   1   4        4.31        7.85      5.32 o 
  -6   1   4       24.52       19.29      3.67 o 
  -5   1   4      244.58      249.91      8.62 o 
  -4   1   4      464.53      478.24     10.62 o 
  -3   1   4       16.61       17.05      2.55 o 
  -2   1   4     1353.19     1378.82     20.41 o 
  -1   1   4      760.11      782.02     11.33 o 
   0   1   4     1298.94     1265.78     29.44 o 
   1   1   4      395.43      390.27      7.72 o 
   2   1   4      247.49      228.24     11.04 o 
   3   1   4       22.21       13.22      4.18 o 
   4   1   4       36.42       33.00      6.59 o 
   5   1   4        3.82        1.97      4.99 o 
   6   1   4        0.02       -0.68      4.29 o 
   7   1   4        0.49       -1.66      3.92 o 
  -8   2   4        1.89        1.60      4.93 o 
  -7   2   4       12.71       13.03      5.76 o 
  -6   2   4        0.66       -0.89      3.40 o 
  -5   2   4        1.53       -0.37      2.56 o 
  -4   2   4        0.75        0.02      1.90 o 
  -3   2   4     1293.04     1259.95     20.28 o 
  -2   2   4       53.89       51.98      4.73 o 
  -1   2   4      384.16      360.12      8.42 o 
   0   2   4     1424.07     1559.26     19.05 o 
   1   2   4      877.44      851.53     12.28 o 
   2   2   4        4.17        7.96      3.60 o 
   3   2   4      868.14      877.09     25.61 o 
   4   2   4        0.01        4.33      5.84 o 
   5   2   4       83.43       95.78     11.71 o 
   6   2   4        4.55        6.86      7.02 o 
  -8   3   4       12.17        8.89      6.05 o 
  -7   3   4        3.51        7.71      4.45 o 
  -6   3   4        0.80       -0.19      4.62 o 
  -5   3   4       25.96       23.95      6.01 o 
  -4   3   4       91.63       91.33      4.90 o 
  -3   3   4       40.88       41.19      2.72 o 
  -2   3   4      432.06      429.62      7.55 o 
  -1   3   4      878.35      885.80     14.47 o 
   0   3   4      539.95      639.83     41.48 o 
   1   3   4        2.53       -2.05      3.35 o 
   2   3   4       95.90       92.65      8.66 o 
   3   3   4       25.51       20.72      6.05 o 
   4   3   4       10.59       14.46      5.74 o 
   5   3   4        1.42       -2.65      5.10 o 
   6   3   4        3.01        2.92      6.86 o 
  -8   4   4        4.48        6.77      5.55 o 
  -7   4   4        9.16        6.48      4.21 o 
  -6   4   4        0.45        1.08      3.34 o 
  -5   4   4        0.73       -0.08      3.85 o 
  -4   4   4      126.64      120.95      6.49 o 
  -3   4   4        0.03        0.02      1.70 o 
  -2   4   4      203.34      205.92      5.64 o 
  -1   4   4      182.67      184.89      6.25 o 
   0   4   4        1.75        1.10      3.71 o 
   1   4   4       57.24       59.60      5.44 o 
   2   4   4       74.36       72.68      6.37 o 
   3   4   4      145.04      136.73     12.29 o 
   4   4   4        4.87        5.57      4.77 o 
   5   4   4        0.29       -4.27      5.32 o 
  -7   5   4       18.18       25.01      6.92 o 
  -6   5   4       87.89       90.87     11.27 o 
  -5   5   4       16.92       18.58      3.66 o 
  -4   5   4       10.08       11.66      4.35 o 
  -3   5   4        5.88        3.83      3.29 o 
  -2   5   4       39.32       29.07      6.13 o 
  -1   5   4      140.32      124.64     10.09 o 
   0   5   4       43.77       35.78      6.84 o 
   1   5   4        0.05       -1.57      2.83 o 
   2   5   4        2.26        4.60      2.86 o 
   3   5   4      144.57      150.91     13.16 o 
   4   5   4       14.48       20.01      7.29 o 
  -7   6   4        6.50        5.30      4.72 o 
  -6   6   4       84.07       96.44     11.46 o 
  -5   6   4       89.72       84.78     10.21 o 
  -4   6   4       10.95       10.98      4.62 o 
  -3   6   4      113.11      112.41     10.73 o 
  -2   6   4        6.48        5.37      3.85 o 
  -1   6   4       65.30       70.46      9.34 o 
   0   6   4       50.07       56.16      8.00 o 
   1   6   4      106.72      109.98      7.85 o 
   2   6   4        3.27        2.53      2.82 o 
   3   6   4        0.00       -0.12      4.99 o 
  -6   7   4        5.68        3.21      5.32 o 
  -5   7   4       27.01       28.69      6.86 o 
  -4   7   4       82.08       85.07     11.19 o 
  -3   7   4        2.16       -2.59      2.90 o 
  -2   7   4      172.25      154.80     13.28 o 
  -1   7   4        0.52       -1.68      4.79 o 
   0   7   4       60.90       61.30      9.03 o 
   1   7   4        5.64        9.05      3.12 o 
   2   7   4       42.21       50.59      9.03 o 
  -4   8   4        0.88       -1.31      5.10 o 
  -3   8   4        6.03       12.02      5.22 o 
  -2   8   4        3.43        0.54      4.06 o 
  -1   8   4        5.31       16.49      6.98 o 
   0   8   4        5.67        5.57      5.86 o 
   1  -9   5       15.17        8.00      4.89 o 
   2  -9   5        1.37        2.30      4.23 o 
  -2  -8   5       27.47       28.65      6.77 o 
  -1  -8   5        1.06       -0.85      4.33 o 
   0  -8   5       37.53       42.59      8.20 o 
   1  -8   5       26.56       19.27      6.69 o 
   2  -8   5       37.04       43.32      8.72 o 
   3  -8   5        0.48        2.42      5.49 o 
   4  -8   5       29.40       27.62      8.12 o 
  -4  -7   5       10.26        9.76      4.50 o 
  -3  -7   5        5.02        3.63      3.52 o 
  -2  -7   5        1.65       -2.07      4.16 o 
  -1  -7   5        0.98       -2.32      3.94 o 
   0  -7   5       13.02       11.50      4.68 o 
   1  -7   5       45.16       45.52      8.08 o 
   2  -7   5        8.59        8.41      5.55 o 
   3  -7   5        4.76        4.89      4.18 o 
   4  -7   5        6.33        4.87      5.51 o 
   5  -7   5        6.00       12.81      4.23 o 
  -5  -6   5       33.31       30.52      7.00 o 
  -4  -6   5       81.50       65.36      8.06 o 
  -3  -6   5       24.34       16.10      5.41 o 
  -2  -6   5       72.51       55.40      6.86 o 
  -1  -6   5        8.31        6.75      4.21 o 
   0  -6   5      221.47      244.84     12.70 o 
   1  -6   5       11.96       12.49      4.29 o 
   2  -6   5       64.30       71.14      5.57 o 
   3  -6   5        0.88        0.71      2.54 o 
   4  -6   5       32.96       31.75      4.58 o 
   5  -6   5        5.96        3.43      3.30 o 
   6  -6   5       10.13       15.76      4.74 o 
  -6  -5   5       13.89        9.51      4.41 o 
  -5  -5   5        0.87        1.45      4.27 o 
  -4  -5   5        3.02        0.39      2.92 o 
  -3  -5   5      119.78      100.73      9.24 o 
  -2  -5   5       19.48       14.56      4.91 o 
  -1  -5   5       88.42       87.66      7.93 o 
   0  -5   5       43.25       42.75      3.44 o 
   1  -5   5      306.58      310.85      7.18 o 
   2  -5   5      252.96      239.88      8.67 o 
   3  -5   5       23.05       21.23      3.72 o 
   4  -5   5       54.88       49.98      5.33 o 
   5  -5   5        0.48        0.78      3.36 o 
   6  -5   5        3.49        0.01      3.28 o 
   7  -5   5        0.37        3.49      4.05 o 
  -7  -4   5        7.01        8.08      4.66 o 
  -6  -4   5        8.79        5.41      4.50 o 
  -5  -4   5       58.56       53.12      7.56 o 
  -3  -4   5      207.23      190.50     11.15 o 
  -2  -4   5        2.36        0.33      1.87 o 
  -1  -4   5      536.20      599.94      9.22 o 
   0  -4   5       48.95       49.58      5.41 o 
   1  -4   5     1612.40     1753.69     15.94 o 
   2  -4   5      335.61      326.65      9.50 o 
   3  -4   5        0.35       -0.80      2.13 o 
   4  -4   5       61.55       55.90      5.25 o 
   5  -4   5       30.62       30.22      4.75 o 
   6  -4   5        9.46        4.32      3.25 o 
   7  -4   5        0.19        0.87      4.43 o 
  -7  -3   5       38.02       39.47      6.94 o 
  -6  -3   5        2.32       -0.17      3.87 o 
  -5  -3   5       62.21       61.83      5.36 o 
  -4  -3   5      112.45      108.39      5.88 o 
  -3  -3   5      435.93      435.62     35.60 o 
  -2  -3   5       78.59       85.94      6.30 o 
  -1  -3   5      890.70      935.83     21.03 o 
   0  -3   5      224.97      232.95      4.86 o 
   1  -3   5        0.02       -0.44      1.30 o 
   2  -3   5      403.00      420.16      7.64 o 
   3  -3   5     1041.46     1073.88     12.88 o 
   4  -3   5       18.72       15.37      3.53 o 
   5  -3   5        2.47        3.45      3.82 o 
   6  -3   5       39.36       35.23      5.67 o 
   7  -3   5       17.50       18.77      6.51 o 
  -7  -2   5        7.99       21.55      5.67 o 
  -6  -2   5      134.05      152.75      8.53 o 
  -5  -2   5        5.09        2.90      2.61 o 
  -4  -2   5       11.61       11.00      2.72 o 
  -3  -2   5      133.24      124.87      5.25 o 
  -2  -2   5      374.79      373.83      7.17 o 
  -1  -2   5      460.28      459.45     13.55 o 
   0  -2   5      487.62      479.92     12.84 o 
   1  -2   5        6.22        7.27      1.61 o 
   2  -2   5      106.36       96.32      3.82 o 
   3  -2   5      517.47      522.90      9.20 o 
   4  -2   5      227.90      218.58      9.06 o 
   5  -2   5       17.40       12.53      3.83 o 
   6  -2   5        2.83        3.48      4.56 o 
   7  -2   5        0.25       -0.75      3.87 o 
  -8  -1   5        1.57        6.55      5.90 o 
  -7  -1   5        0.01        3.08      3.31 o 
  -6  -1   5       79.89       83.85     11.71 o 
  -5  -1   5      351.20      371.07     11.32 o 
  -4  -1   5        1.29        0.51      2.02 o 
  -3  -1   5       26.54       22.66      3.22 o 
  -2  -1   5      107.07      114.82      4.83 o 
  -1  -1   5     1641.82     1641.22     14.11 o 
   0  -1   5     1256.38     1187.68     11.88 o 
   1  -1   5     3040.72     3018.10     25.78 o 
   2  -1   5      103.05      109.10      4.09 o 
   3  -1   5      222.64      206.33      6.13 o 
   4  -1   5      235.97      233.68      9.76 o 
   5  -1   5      158.95      159.65     12.06 o 
   6  -1   5        1.35       -2.59      5.74 o 
   7  -1   5        0.66        7.13      6.05 o 
  -8   0   5        8.35        8.12      5.57 o 
  -7   0   5        1.74        6.36      3.39 o 
  -6   0   5       61.92       56.40      5.42 o 
  -5   0   5       97.41       96.79      9.32 o 
  -4   0   5      278.31      286.65      8.62 o 
  -3   0   5     2026.91     2048.25     21.14 o 
  -2   0   5      332.77      331.39      7.28 o 
  -1   0   5      339.09      324.33      6.76 o 
   0   0   5      219.82      206.16      5.00 o 
   1   0   5        1.55        2.19      1.23 o 
   2   0   5      288.24      300.12      7.22 o 
   3   0   5      135.10      118.19      8.72 o 
   4   0   5        3.20        4.37      4.45 o 
   5   0   5        6.60        6.22      5.16 o 
   6   0   5       18.31       23.68      7.91 o 
   7   0   5        0.08       -5.45      4.50 o 
  -8   1   5        4.53        4.97      5.24 o 
  -7   1   5        0.00        4.12      4.83 o 
  -6   1   5      140.94      145.83      7.72 o 
  -5   1   5       63.64       62.15      4.90 o 
  -4   1   5      249.09      241.66      7.86 o 
  -3   1   5      370.72      383.64      8.89 o 
  -2   1   5       14.45       13.16      2.19 o 
  -1   1   5       75.75       73.22      4.09 o 
   0   1   5      212.69      209.60      6.66 o 
   1   1   5       16.56       17.34      2.14 o 
   2   1   5        3.11        2.69      2.56 o 
   3   1   5        0.89       -0.68      4.87 o 
   4   1   5       69.52       56.68      7.27 o 
   5   1   5        3.26        2.18      6.48 o 
   6   1   5        3.40        2.55      4.58 o 
   7   1   5        1.53        0.02      5.70 o 
  -8   2   5        0.66        5.24      4.39 o 
  -7   2   5       15.61       21.13      6.61 o 
  -6   2   5        0.00        3.92      3.52 o 
  -5   2   5       53.65       52.26      4.35 o 
  -4   2   5        1.82        0.36      2.26 o 
  -3   2   5      366.90      362.52      9.03 o 
  -2   2   5       32.67       28.52      2.97 o 
  -1   2   5     1031.60      994.65     15.09 o 
   0   2   5      316.87      306.34     10.87 o 
   1   2   5     1018.94     1074.88     14.52 o 
   2   2   5       95.46      104.08      8.74 o 
   3   2   5        8.07        9.49      4.29 o 
   4   2   5       72.86       87.45     10.30 o 
   5   2   5        2.33        2.28      5.57 o 
   6   2   5        0.41        0.29      6.11 o 
  -8   3   5        1.13        2.82      4.33 o 
  -7   3   5        0.27        1.53      5.06 o 
  -6   3   5       31.04       38.66      7.54 o 
  -5   3   5       22.69       20.39      5.72 o 
  -4   3   5       99.04      101.36      5.43 o 
  -3   3   5       29.14       25.61      3.10 o 
  -2   3   5       61.73       55.55      2.79 o 
  -1   3   5        0.25        0.98      1.15 o 
   0   3   5      836.36      928.36     16.96 o 
   1   3   5       15.20       17.20      3.26 o 
   2   3   5      114.07      130.02     10.57 o 
   3   3   5       57.49       52.97      7.54 o 
   4   3   5       39.48       39.53      8.43 o 
   5   3   5        0.21       -2.55      5.59 o 
   6   3   5       14.47       17.51      6.80 o 
  -8   4   5        7.47       11.85      5.97 o 
  -7   4   5        1.20        5.01      5.01 o 
  -6   4   5       40.30       66.40      9.30 o 
  -5   4   5       23.02       28.22      6.90 o 
  -4   4   5      104.48      110.59     10.26 o 
  -3   4   5      143.37      151.14      6.58 o 
  -2   4   5      204.94      211.18      8.03 o 
  -1   4   5       79.93       76.95      5.50 o 
   0   4   5       93.21      103.96      9.61 o 
   1   4   5       84.45       85.07      6.56 o 
   2   4   5      136.27      135.19      8.30 o 
   3   4   5       12.52       14.96      6.15 o 
   4   4   5       33.24       28.53      7.77 o 
   5   4   5        0.30       -3.46      4.02 o 
  -7   5   5        0.00        1.64      6.03 o 
  -6   5   5        2.37       -0.58      3.60 o 
  -5   5   5       16.61       15.00      5.86 o 
  -4   5   5        0.38       -3.02      3.81 o 
  -3   5   5       13.10       13.13      5.35 o 
  -2   5   5        7.61        4.93      4.41 o 
  -1   5   5       22.33       25.34      5.43 o 
   0   5   5        0.03       -0.06      4.21 o 
   1   5   5        9.19       12.14      3.31 o 
   2   5   5        1.15        2.47      3.26 o 
   3   5   5       11.10        7.40      4.54 o 
   4   5   5        1.06        2.03      4.23 o 
  -6   6   5        0.11       -0.29      3.79 o 
  -5   6   5       45.23       47.55      8.56 o 
  -4   6   5       46.50       48.46      7.81 o 
  -3   6   5        1.10        0.73      3.31 o 
  -2   6   5       73.80       83.08     10.05 o 
  -1   6   5       32.71       26.35      6.77 o 
   0   6   5       34.45       31.95      6.57 o 
   1   6   5       29.82       26.27      4.26 o 
   2   6   5        9.86        9.18      3.34 o 
   3   6   5        7.19        4.89      4.62 o 
  -5   7   5       15.43        7.91      5.43 o 
  -4   7   5       70.59       50.24      8.33 o 
  -3   7   5       28.48       21.24      6.88 o 
  -2   7   5       36.90       33.58      6.98 o 
  -1   7   5       30.14       21.96      6.15 o 
   0   7   5       35.72       32.61      7.93 o 
   1   7   5        9.53       10.98      3.31 o 
   2   7   5       16.62       25.57      6.73 o 
  -3   8   5        3.11        9.97      5.03 o 
  -2   8   5        0.01        2.63      5.47 o 
  -1   8   5       21.83       18.79      6.28 o 
  -2  -8   6        0.82       -1.68      4.72 o 
   0  -8   6        0.56       -3.27      2.65 o 
   1  -8   6        9.68        9.07      6.01 o 
   2  -8   6        1.85       -0.95      5.12 o 
   3  -8   6        2.67        1.28      5.74 o 
   4  -8   6        9.32        6.46      6.34 o 
  -4  -7   6        1.22        2.98      3.89 o 
  -3  -7   6        1.55       -1.18      4.37 o 
  -2  -7   6       14.99       12.41      5.37 o 
  -1  -7   6      133.37      122.52     10.28 o 
   1  -7   6       84.51       81.44      9.84 o 
   2  -7   6       32.18       30.58      6.77 o 
   3  -7   6       28.37       18.11      5.80 o 
   4  -7   6        0.00       -3.65      4.79 o 
   5  -7   6       16.86       22.98      6.98 o 
  -5  -6   6        9.67        6.98      4.16 o 
  -4  -6   6        1.38       -0.81      4.16 o 
  -3  -6   6        6.36        2.61      4.50 o 
  -2  -6   6       17.90       10.03      4.93 o 
  -1  -6   6        0.03       -1.97      3.69 o 
   0  -6   6        7.42        2.96      3.65 o 
   1  -6   6        1.79        1.91      3.27 o 
   2  -6   6       52.79       56.66      7.98 o 
   3  -6   6        6.01        6.59      4.50 o 
   4  -6   6        4.71        4.11      2.83 o 
   5  -6   6        0.59        1.69      3.02 o 
   6  -6   6       10.44       13.29      4.31 o 
  -6  -5   6        0.04       -0.91      3.13 o 
  -5  -5   6       16.82       15.27      4.77 o 
  -4  -5   6        2.28       -0.10      2.88 o 
  -3  -5   6       30.92       21.53      4.87 o 
  -2  -5   6        4.17        8.20      3.77 o 
  -1  -5   6       84.94       72.49      7.02 o 
   0  -5   6       83.40       76.90      6.84 o 
   1  -5   6       84.96       89.48      5.49 o 
   2  -5   6       57.39       51.97      4.50 o 
   3  -5   6        0.13        0.03      2.55 o 
   4  -5   6       14.41        7.70      3.39 o 
   5  -5   6       19.04       24.44      4.15 o 
   6  -5   6        5.76        6.44      6.13 o 
  -7  -4   6        2.69        4.50      4.66 o 
  -6  -4   6       12.46       12.29      4.54 o 
  -5  -4   6        0.10        1.72      4.39 o 
  -3  -4   6        4.59        1.74      4.08 o 
  -2  -4   6      189.07      176.06     10.59 o 
  -1  -4   6       77.18       65.88      6.63 o 
   0  -4   6      831.44      881.43     13.75 o 
   1  -4   6      239.98      243.83      5.87 o 
   2  -4   6       36.91       34.66      3.24 o 
   3  -4   6       70.64       74.82      5.31 o 
   4  -4   6        5.83        5.32      3.03 o 
   5  -4   6        5.85        7.06      3.14 o 
   6  -4   6        7.94        4.16      4.30 o 
   7  -4   6        0.14        3.94      4.00 o 
  -7  -3   6        0.61        0.79      4.60 o 
  -6  -3   6       15.81       12.35      4.47 o 
  -5  -3   6        0.04       -1.66      2.90 o 
  -4  -3   6        0.44       -1.43      3.75 o 
  -3  -3   6       44.10       45.88      3.65 o 
  -2  -3   6       34.76       27.34      2.26 o 
  -1  -3   6       32.67       38.06      5.18 o 
   0  -3   6        4.25        2.40      3.29 o 
   1  -3   6      273.48      300.54      6.05 o 
   2  -3   6       77.81       73.60      3.54 o 
   3  -3   6        0.05        1.99      1.82 o 
   4  -3   6       51.32       41.66      5.16 o 
   5  -3   6       25.32       17.69      3.83 o 
   6  -3   6        0.28       -3.42      2.99 o 
   7  -3   6       12.15        3.73      4.91 o 
  -7  -2   6        7.63        4.12      4.95 o 
  -6  -2   6       15.97       10.16      3.56 o 
  -5  -2   6        3.66        2.01      2.53 o 
  -4  -2   6       28.64       26.96      3.36 o 
  -3  -2   6      212.33      204.14     12.57 o 
  -2  -2   6        6.99        8.66      1.83 o 
  -1  -2   6       99.74      101.37      7.02 o 
   0  -2   6        0.14        1.16      1.45 o 
   1  -2   6      403.83      379.77      9.05 o 
   2  -2   6        6.32        6.59      1.93 o 
   3  -2   6        0.44        2.78      1.92 o 
   4  -2   6       13.10        8.79      3.41 o 
   5  -2   6        7.96        8.32      5.14 o 
   6  -2   6        0.64        0.00      5.55 o 
   7  -2   6        0.34        0.62      5.16 o 
  -8  -1   6       10.79       20.41      6.38 o 
  -7  -1   6        1.26        4.04      3.43 o 
  -6  -1   6        3.45        3.52      2.64 o 
  -5  -1   6       21.46       19.27      3.54 o 
  -4  -1   6      233.66      240.83      7.94 o 
  -3  -1   6      238.76      224.42      6.86 o 
  -2  -1   6      287.78      294.14      6.63 o 
  -1  -1   6      449.37      429.31      7.01 o 
   0  -1   6        9.83       10.55      1.41 o 
   1  -1   6      107.39       98.65      3.65 o 
   2  -1   6        0.05       -0.80      1.46 o 
   3  -1   6       38.97       41.26      3.42 o 
   4  -1   6       20.52       17.24      3.86 o 
   5  -1   6        0.16        1.08      4.31 o 
   6  -1   6        0.00        0.17      5.57 o 
   7  -1   6        0.71       -2.18      3.63 o 
  -8   0   6        5.56       10.01      5.76 o 
  -7   0   6        0.40        1.18      3.11 o 
  -6   0   6        8.50       11.30      3.15 o 
  -5   0   6        6.61        7.95      3.01 o 
  -4   0   6        2.47        1.82      2.64 o 
  -3   0   6     1509.60     1521.02     33.73 o 
  -2   0   6        4.57        1.07      1.72 o 
  -1   0   6     1043.11     1168.46     21.85 o 
   0   0   6      335.29      318.06      4.92 o 
   1   0   6      880.08      915.29     10.79 o 
   2   0   6      581.26      579.04      9.85 o 
   3   0   6      504.71      491.40     43.42 o 
   4   0   6       39.85       41.81      8.31 o 
   5   0   6       51.37       59.94      9.92 o 
   6   0   6       14.78        9.38      5.64 o 
   7   0   6        6.08       -1.47      4.56 o 
  -8   1   6       11.82       16.55      6.48 o 
  -7   1   6       80.06       80.32      9.63 o 
  -6   1   6       30.09       31.76      4.22 o 
  -5   1   6      422.21      440.62     11.85 o 
  -4   1   6       69.07       58.00      4.51 o 
  -3   1   6      105.15       92.09      5.18 o 
  -2   1   6       98.24       94.66      4.85 o 
  -1   1   6     1650.42     1664.90     19.48 o 
   0   1   6     1128.64     1162.92     16.52 o 
   1   1   6      429.13      428.05      8.82 o 
   2   1   6       49.96       41.18      4.06 o 
   3   1   6      179.45      190.64     12.91 o 
   4   1   6        3.39        9.18      4.70 o 
   5   1   6       89.64       85.44     11.42 o 
   6   1   6        0.11       -0.68      4.23 o 
  -8   2   6        6.59        8.16      5.51 o 
  -7   2   6        1.82        5.68      4.12 o 
  -6   2   6        1.38       -1.02      4.43 o 
  -5   2   6        8.96        6.88      3.11 o 
  -4   2   6       59.91       62.15      4.51 o 
  -3   2   6      109.53      118.29      5.69 o 
  -2   2   6       40.11       45.91      3.89 o 
  -1   2   6       20.91       19.58      2.87 o 
   0   2   6      128.11      134.48      7.68 o 
   1   2   6      920.51      943.17     14.18 o 
   2   2   6      227.49      222.01     13.01 o 
   3   2   6        1.02       -0.10      3.67 o 
   4   2   6       35.05       29.21      6.57 o 
   5   2   6       12.37        9.26      5.74 o 
   6   2   6        0.72       -2.69      5.45 o 
  -8   3   6        4.65        0.19      5.18 o 
  -7   3   6       20.30       18.11      6.26 o 
  -6   3   6      178.33      188.38     13.88 o 
  -5   3   6        1.15        1.28      3.69 o 
  -4   3   6       87.88       80.66      5.13 o 
  -3   3   6        3.67        3.54      2.11 o 
  -2   3   6      490.51      501.39     12.02 o 
  -1   3   6       34.83       34.96      3.87 o 
   0   3   6      348.82      357.39     11.00 o 
   1   3   6      223.39      216.25      9.46 o 
   2   3   6        0.14        1.12      4.85 o 
   3   3   6       59.93       55.27      7.96 o 
   4   3   6        5.94        8.68      5.06 o 
   5   3   6       13.66       15.25      5.97 o 
  -7   4   6        2.55        2.22      5.06 o 
  -6   4   6       26.21       17.36      5.99 o 
  -5   4   6       38.88       41.75      7.79 o 
  -4   4   6       71.52       65.09      7.96 o 
  -3   4   6      110.37      108.83      6.05 o 
  -2   4   6       33.16       32.47      3.81 o 
  -1   4   6       56.07       52.92      4.90 o 
   0   4   6        0.07       -1.43      2.53 o 
   1   4   6      172.02      173.05      9.10 o 
   2   4   6       21.78       28.18      6.34 o 
   3   4   6       11.70        8.02      5.74 o 
   4   4   6        6.82        4.16      5.76 o 
   5   4   6        6.05        0.10      5.97 o 
  -7   5   6       10.70       13.09      6.67 o 
  -6   5   6       10.54       10.65      6.03 o 
  -5   5   6        4.32        0.15      3.34 o 
  -4   5   6       34.73       26.64      5.86 o 
  -3   5   6       84.79       74.60      8.66 o 
  -2   5   6       52.71       51.42      8.00 o 
  -1   5   6       22.08       23.95      6.28 o 
   0   5   6        0.21       -3.17      4.02 o 
   1   5   6        5.79        2.26      2.33 o 
   2   5   6       23.31       25.00      4.41 o 
   3   5   6       13.53       13.76      6.34 o 
   4   5   6        0.61        1.28      4.31 o 
  -6   6   6        2.67        1.06      3.67 o 
  -5   6   6        0.61        2.18      4.72 o 
  -4   6   6       19.03       14.50      6.26 o 
  -3   6   6      191.18      159.19     13.45 o 
  -2   6   6        0.35        5.78      4.06 o 
  -1   6   6       54.74       50.70      8.83 o 
   0   6   6        9.34        8.99      5.70 o 
   1   6   6        1.56        3.20      3.33 o 
   2   6   6        0.11       -1.78      4.56 o 
   3   6   6       16.71       21.96      7.69 o 
  -5   7   6       20.69       21.55      6.96 o 
  -4   7   6        0.20       -0.37      3.65 o 
  -3   7   6        5.57        1.49      4.83 o 
  -2   7   6       13.88        9.82      5.70 o 
  -1   7   6        0.04       -3.15      3.11 o 
   0   7   6        3.04        2.67      4.02 o 
   1   7   6        0.03        1.10      2.05 o 
  -2  -8   7        8.87        9.32      5.80 o 
   0  -8   7       17.42       13.49      4.87 o 
   1  -8   7        0.04        5.99      4.50 o 
   2  -8   7       34.08       27.14      6.90 o 
   3  -8   7       22.66       41.06      9.38 o 
   4  -8   7        9.44        7.89      6.51 o 
  -4  -7   7       14.68       14.30      5.16 o 
  -3  -7   7       73.16       64.91      8.60 o 
  -2  -7   7       87.27       93.23     10.05 o 
  -1  -7   7        1.89        3.21      4.56 o 
   0  -7   7       61.13       66.90      9.55 o 
   1  -7   7        0.04       -3.50      4.33 o 
   2  -7   7       70.18       72.47     10.19 o 
   3  -7   7        3.13       -0.60      3.87 o 
   4  -7   7       20.51       19.68      7.21 o 
   5  -7   7        1.82       -1.66      4.33 o 
  -5  -6   7        5.33        4.91      4.00 o 
  -4  -6   7        6.32        4.06      3.79 o 
  -3  -6   7       28.49       27.20      6.51 o 
  -2  -6   7       43.26       37.97      6.71 o 
  -1  -6   7        1.02       -0.73      2.71 o 
   0  -6   7        2.43       -0.62      3.40 o 
   1  -6   7        1.16       -0.10      3.15 o 
   2  -6   7       72.59       63.79      8.66 o 
   3  -6   7       62.45       62.01      9.51 o 
   4  -6   7        6.88        8.87      5.74 o 
   5  -6   7        3.48       -1.33      5.76 o 
   6  -6   7        0.20       -0.52      4.81 o 
  -6  -5   7        9.72        9.26      4.39 o 
  -5  -5   7        6.73        4.56      4.77 o 
  -4  -5   7        1.72        4.74      3.75 o 
  -3  -5   7       74.78       69.05      7.85 o 
  -2  -5   7        0.30        0.39      3.96 o 
  -1  -5   7      128.45      115.06      8.60 o 
   0  -5   7        0.95       -2.55      3.21 o 
   1  -5   7       18.24       16.64      3.13 o 
   2  -5   7        9.63        8.41      4.79 o 
   3  -5   7      397.26      406.23     12.16 o 
   4  -5   7       10.46       10.84      5.71 o 
   5  -5   7        1.92        4.49      4.88 o 
   6  -5   7        4.95       15.46      4.94 o 
  -6  -4   7       28.77       25.88      6.59 o 
  -5  -4   7       22.32       19.97      5.18 o 
  -4  -4   7        1.98        1.93      3.34 o 
  -3  -4   7        0.16       -1.78      3.83 o 
  -2  -4   7       32.70       22.56      4.41 o 
  -1  -4   7        3.29        3.83      2.73 o 
   0  -4   7       23.33       19.12      4.54 o 
   1  -4   7       31.07       29.00      2.46 o 
   2  -4   7       15.97       14.08      2.25 o 
   3  -4   7      217.48      207.07      9.58 o 
   4  -4   7      109.70      115.05      7.35 o 
   5  -4   7        8.79        6.06      3.46 o 
   6  -4   7        0.70        1.39      4.35 o 
  -7  -3   7        6.66        4.52      4.95 o 
  -6  -3   7       55.40       51.94      7.44 o 
  -5  -3   7      372.84      352.07     17.15 o 
  -4  -3   7      103.51       98.68      9.34 o 
  -3  -3   7      181.42      170.96     10.59 o 
  -2  -3   7      123.95      111.27      8.58 o 
  -1  -3   7      671.96      670.89     18.96 o 
   0  -3   7       87.06       80.32      6.96 o 
   1  -3   7      663.02      667.11      9.39 o 
   2  -3   7      143.09      145.07      5.85 o 
   3  -3   7        4.08        4.74      2.11 o 
   4  -3   7       20.47       17.02      4.33 o 
   5  -3   7       73.51       76.43      7.22 o 
   6  -3   7        6.89       13.59      3.95 o 
   7  -3   7        1.14        2.38      5.06 o 
  -7  -2   7       15.06       16.74      5.10 o 
  -6  -2   7        8.57        7.48      3.94 o 
  -5  -2   7      103.49       97.96      6.27 o 
  -4  -2   7      165.09      149.41     10.87 o 
  -3  -2   7      658.37      638.89     11.03 o 
  -2  -2   7      262.35      261.18      5.36 o 
  -1  -2   7       33.63       32.19      5.22 o 
   0  -2   7      432.71      439.43      6.62 o 
   1  -2   7      174.56      166.76      4.71 o 
   2  -2   7      566.28      566.87     18.44 o 
   3  -2   7      510.66      492.69     15.57 o 
   4  -2   7        7.50        8.53      2.46 o 
   5  -2   7       31.45       30.68      5.07 o 
   6  -2   7       22.73       23.27      7.44 o 
   7  -2   7       10.86        7.89      5.68 o 
  -7  -1   7       10.05       12.19      3.66 o 
  -6  -1   7        0.44        0.55      2.64 o 
  -5  -1   7      115.23      104.24      6.17 o 
  -4  -1   7        1.34        1.70      1.97 o 
  -3  -1   7      242.36      243.49      7.09 o 
  -2  -1   7      402.17      423.50      8.27 o 
  -1  -1   7     1034.70     1104.34     14.85 o 
   0  -1   7        1.31       -0.57      1.36 o 
   1  -1   7      612.84      606.48      9.19 o 
   2  -1   7        0.84        1.15      1.66 o 
   3  -1   7       20.90       19.86      2.90 o 
   4  -1   7       70.12       61.83      5.82 o 
   5  -1   7       24.61       20.45      7.31 o 
   6  -1   7        0.12       -0.99      5.37 o 
   7  -1   7        1.87        0.44      3.92 o 
  -8   0   7        2.71        0.66      3.38 o 
  -7   0   7      101.90      114.88      7.79 o 
  -6   0   7        9.02       14.99      3.66 o 
  -5   0   7      321.09      319.12     16.67 o 
  -4   0   7      188.29      194.69      7.50 o 
  -3   0   7     1842.09     1981.94     26.24 o 
  -2   0   7     2082.94     2142.92     28.63 o 
  -1   0   7      755.45      791.69     14.35 o 
   0   0   7      257.53      257.90      4.81 o 
   1   0   7      837.31      852.26     11.03 o 
   2   0   7      117.52      111.15      4.66 o 
   3   0   7       75.52       76.48      5.80 o 
   4   0   7       57.25       57.68      8.27 o 
   5   0   7       36.89       31.35      8.54 o 
   6   0   7        7.93        3.50      4.70 o 
  -8   1   7        9.28        9.32      5.82 o 
  -7   1   7       82.30       90.45     10.34 o 
  -6   1   7        6.13        2.18      2.94 o 
  -5   1   7      269.77      278.87     10.76 o 
  -4   1   7       18.91       19.79      2.96 o 
  -3   1   7      811.47      823.90     24.58 o 
  -2   1   7       19.43       17.71      2.80 o 
  -1   1   7     1685.67     1736.47     34.61 o 
   0   1   7       28.16       29.95      3.15 o 
   1   1   7      608.65      626.21     15.59 o 
   2   1   7        4.61        3.41      2.52 o 
   3   1   7      906.39      946.16     28.01 o 
   4   1   7        0.08        2.57      6.19 o 
   5   1   7       55.41       60.83     10.63 o 
   6   1   7        2.67        0.91      4.52 o 
  -8   2   7        1.22        4.21      5.80 o 
  -7   2   7        4.47        2.34      4.74 o 
  -6   2   7       34.87       34.49      6.63 o 
  -5   2   7       10.82        5.79      2.83 o 
  -4   2   7       88.38       96.77      5.83 o 
  -3   2   7       16.90       13.84      2.74 o 
  -2   2   7      131.62      119.06      5.95 o 
  -1   2   7        4.83        6.21      2.57 o 
   0   2   7      133.25      118.10      6.12 o 
   1   2   7        0.02        0.06      1.79 o 
   2   2   7      163.91      181.92      9.08 o 
   3   2   7       57.34       56.81      7.98 o 
   4   2   7      115.36      123.68     12.68 o 
   5   2   7        0.47        0.02      3.79 o 
   6   2   7        2.59        4.62      4.83 o 
  -8   3   7        1.69        6.69      5.45 o 
  -7   3   7       28.84       29.90      7.27 o 
  -6   3   7        1.06        6.51      6.38 o 
  -5   3   7      197.43      210.45     14.03 o 
  -4   3   7       85.83       85.66      5.52 o 
  -3   3   7       58.97       56.73      4.59 o 
  -2   3   7      483.65      459.65     12.13 o 
  -1   3   7      220.93      207.02      8.40 o 
   0   3   7      162.00      162.57      7.99 o 
   1   3   7       96.49      100.11      5.54 o 
   2   3   7       73.69       71.97      8.99 o 
   3   3   7       35.65       38.12      7.15 o 
   4   3   7        0.83       -1.70      3.94 o 
   5   3   7       27.85       24.45      6.86 o 
  -7   4   7        0.54       -2.30      4.23 o 
  -6   4   7        2.00        0.25      4.04 o 
  -5   4   7       95.92      103.09     11.04 o 
  -4   4   7        1.63        3.17      3.56 o 
  -3   4   7       37.99       35.23      4.08 o 
  -2   4   7        0.96       -0.41      2.33 o 
  -1   4   7        0.01       -0.22      2.02 o 
   0   4   7        2.01       -2.84      4.29 o 
   1   4   7        7.76        2.90      3.41 o 
   2   4   7        0.66       -2.76      4.58 o 
   3   4   7       29.11       28.36      6.71 o 
   4   4   7       18.32       15.02      6.86 o 
  -7   5   7        3.64        4.99      4.56 o 
  -6   5   7       16.64       23.78      7.17 o 
  -5   5   7        0.15       -2.51      2.92 o 
  -4   5   7       32.90       31.37      6.48 o 
  -3   5   7       37.37       28.03      6.11 o 
  -2   5   7       16.22       17.51      3.36 o 
  -1   5   7        1.26        2.34      3.52 o 
   0   5   7      118.64      121.38     11.87 o 
   1   5   7        1.06        3.25      3.16 o 
   2   5   7       58.33       40.71      7.75 o 
   3   5   7        3.88        1.04      3.89 o 
  -6   6   7       10.09        2.78      4.87 o 
  -5   6   7       31.27       31.93      7.00 o 
  -4   6   7       45.48       42.43      8.10 o 
  -3   6   7        7.09        6.82      4.31 o 
  -2   6   7      130.41      112.99     11.89 o 
  -1   6   7        0.33        0.15      3.58 o 
   0   6   7       22.06       13.80      5.22 o 
   1   6   7        0.19        3.58      2.80 o 
   2   6   7        1.89        2.90      5.14 o 
  -4   7   7        3.85        3.11      4.93 o 
  -3   7   7        9.90        6.38      4.43 o 
  -2   7   7       12.23        4.50      5.22 o 
  -1   7   7        4.26        5.57      4.33 o 
  -2  -8   8        0.19        0.12      5.08 o 
   0  -8   8       23.01       14.94      6.13 o 
   1  -8   8       86.89       96.83     11.58 o 
   2  -8   8        0.72        1.82      5.43 o 
   3  -8   8       38.16       33.89      7.96 o 
  -4  -7   8        8.49       16.30      6.30 o 
  -3  -7   8       12.43       12.53      5.78 o 
  -2  -7   8       31.59       38.56      7.38 o 
  -1  -7   8        9.31        6.65      4.68 o 
   0  -7   8        0.47       10.11      5.45 o 
   1  -7   8        4.89       11.77      6.11 o 
   2  -7   8        0.72        1.53      4.06 o 
   3  -7   8        2.02        1.31      5.82 o 
   4  -7   8        8.48       11.04      6.96 o 
   5  -7   8        0.54        3.40      5.10 o 
  -5  -6   8        0.49        2.30      3.77 o 
  -4  -6   8        8.63        5.61      5.01 o 
  -3  -6   8       40.50       43.90      7.50 o 
  -2  -6   8       48.99       45.18      7.33 o 
  -1  -6   8      110.53      105.82      9.18 o 
   0  -6   8       53.80       50.01      6.94 o 
   1  -6   8       79.61       91.90     10.17 o 
   2  -6   8        0.44        0.21      4.93 o 
   3  -6   8       81.51       85.85     10.19 o 
   4  -6   8        0.24        0.68      5.28 o 
   5  -6   8        3.34       -1.14      6.36 o 
  -6  -5   8        8.46        4.54      3.79 o 
  -5  -5   8        0.76       -2.03      2.98 o 
  -4  -5   8       41.65       33.94      6.26 o 
  -3  -5   8        1.20        1.45      4.39 o 
  -2  -5   8       72.40       67.81      7.75 o 
  -1  -5   8        2.13        0.31      3.81 o 
   0  -5   8      151.54      156.48     10.65 o 
   1  -5   8        6.50        4.54      2.95 o 
   2  -5   8      188.20      192.36     13.67 o 
   3  -5   8       24.16       24.59      6.69 o 
   4  -5   8       98.85      106.92     11.46 o 
   5  -5   8        2.50        4.10      3.25 o 
   6  -5   8        1.28        3.07      4.50 o 
  -6  -4   8        3.29       -2.03      4.16 o 
  -5  -4   8        0.09       -1.12      3.07 o 
  -3  -4   8      148.32      127.62     10.19 o 
  -2  -4   8       31.84       33.29      5.93 o 
  -1  -4   8        4.51        0.17      3.65 o 
   0  -4   8       94.97       89.54      7.83 o 
   1  -4   8        0.04       -1.12      2.48 o 
   2  -4   8       20.18       15.61      2.33 o 
   3  -4   8       66.52       63.59      5.33 o 
   4  -4   8        5.31        3.66      3.34 o 
   5  -4   8        8.97        9.70      3.77 o 
   6  -4   8       12.22       16.43      4.99 o 
  -7  -3   8        6.16        3.50      3.56 o 
  -6  -3   8       66.66       56.52      8.35 o 
  -5  -3   8       18.82       24.09      6.11 o 
  -4  -3   8       49.41       40.73      6.67 o 
  -3  -3   8       49.14       46.18      6.24 o 
  -2  -3   8        1.40       -0.54      2.76 o 
  -1  -3   8       48.80       50.65      6.09 o 
   0  -3   8        2.38        1.50      1.87 o 
   1  -3   8       64.80       68.22      3.45 o 
   2  -3   8       12.47       11.12      2.24 o 
   3  -3   8      126.36      124.74      5.34 o 
   4  -3   8       18.39       14.30      3.68 o 
   5  -3   8       33.03       26.49      4.90 o 
   6  -3   8        4.48        7.21      4.60 o 
  -7  -2   8        0.72       -2.07      4.21 o 
  -6  -2   8       61.19       53.02      7.44 o 
  -5  -2   8       36.49       30.97      6.30 o 
  -4  -2   8      156.72      142.74     10.65 o 
  -3  -2   8      126.12      116.04      9.16 o 
  -2  -2   8       38.57       40.19      6.24 o 
  -1  -2   8      454.57      465.60     16.57 o 
   0  -2   8      425.41      408.13     12.37 o 
   1  -2   8      456.52      474.06      9.36 o 
   2  -2   8       46.09       44.07      3.30 o 
   3  -2   8       43.28       41.43      3.62 o 
   4  -2   8        1.21        0.78      1.98 o 
   5  -2   8        0.72        1.61      3.26 o 
   6  -2   8        9.83        2.42      6.19 o 
  -7  -1   8        5.29        2.67      3.67 o 
  -6  -1   8      102.95      106.49      6.82 o 
  -5  -1   8       12.17        7.56      2.62 o 
  -4  -1   8       71.73       69.94      4.72 o 
  -3  -1   8      351.54      392.56     21.87 o 
  -2  -1   8      312.58      369.06     41.76 o 
  -1  -1   8        6.91        2.96      1.72 o 
   0  -1   8      179.44      161.98      4.72 o 
   1  -1   8       80.87       74.54      3.62 o 
   2  -1   8      132.57      130.77     10.15 o 
   3  -1   8        1.59        4.64      2.31 o 
   4  -1   8      116.12      125.52      9.53 o 
   5  -1   8        0.00       -2.44      5.84 o 
   6  -1   8        7.67        6.84      5.97 o 
  -8   0   8        0.43        2.24      4.72 o 
  -7   0   8       48.79       43.05      5.40 o 
  -6   0   8       26.98       29.25      4.11 o 
  -5   0   8        4.27        1.35      2.75 o 
  -4   0   8       30.34       29.47      3.80 o 
  -3   0   8       46.70       48.18      4.02 o 
  -2   0   8      123.32      121.27      5.58 o 
  -1   0   8        7.64       10.35      2.68 o 
   0   0   8       69.18       68.54      2.83 o 
   1   0   8       23.90       20.92      2.45 o 
   2   0   8      291.89      301.00      7.70 o 
   3   0   8        5.65        3.84      2.97 o 
   4   0   8       49.95       54.42      9.41 o 
   5   0   8        0.20        0.66      6.30 o 
   6   0   8        0.47        2.01      5.53 o 
  -8   1   8        0.05        1.31      3.83 o 
  -7   1   8        0.42        3.94      4.66 o 
  -6   1   8       33.19       34.39      4.40 o 
  -5   1   8       75.23       81.81      5.87 o 
  -4   1   8        3.82        5.28      2.56 o 
  -3   1   8       81.54       78.57      5.00 o 
  -2   1   8      206.07      192.78      7.32 o 
  -1   1   8       11.63       12.13      1.45 o 
   0   1   8      126.51      121.99      6.20 o 
   1   1   8      195.43      200.34      8.34 o 
   2   1   8        4.75        4.61      2.39 o 
   3   1   8       54.82       60.63      5.99 o 
   4   1   8        0.52       -5.57      3.79 o 
   5   1   8        3.51       -0.68      4.31 o 
   6   1   8        3.86       -1.24      5.18 o 
  -8   2   8        9.24       14.96      6.22 o 
  -7   2   8        0.05        3.23      4.52 o 
  -6   2   8        1.78        3.11      5.41 o 
  -5   2   8       59.61       64.62      5.53 o 
  -4   2   8      450.47      437.04     12.61 o 
  -3   2   8      153.95      150.32      7.10 o 
  -2   2   8      356.73      360.70     10.51 o 
  -1   2   8       43.60       43.45      4.44 o 
   0   2   8      355.88      346.50     10.85 o 
   1   2   8       97.41      100.35      5.32 o 
   2   2   8      200.80      203.71      9.56 o 
   3   2   8       31.78       33.40      6.82 o 
   4   2   8        1.58       -0.93      5.68 o 
   5   2   8       17.31       12.08      5.22 o 
  -7   3   8       60.80       71.39     10.07 o 
  -6   3   8      224.50      240.59     16.08 o 
  -5   3   8        9.32       15.10      4.89 o 
  -4   3   8       20.34       19.90      4.12 o 
  -3   3   8      165.30      169.40      7.90 o 
  -2   3   8        2.34        1.58      2.23 o 
  -1   3   8      247.24      238.57      9.55 o 
   0   3   8       55.69       55.79      5.05 o 
   1   3   8      214.89      226.77      8.53 o 
   2   3   8        0.15        0.15      4.00 o 
   4   3   8       16.61       14.27      5.90 o 
   5   3   8       26.08       17.20      6.98 o 
  -7   4   8        0.99        0.58      4.37 o 
  -6   4   8       19.10       23.47      6.17 o 
  -5   4   8      268.57      309.64     18.07 o 
  -4   4   8        6.16       -0.50      4.39 o 
  -3   4   8       43.67       48.60      4.85 o 
  -2   4   8       34.28       25.72      4.08 o 
  -1   4   8      304.78      295.01     11.71 o 
   0   4   8        1.72        1.23      2.82 o 
   1   4   8      234.39      245.09     15.97 o 
   2   4   8       38.25       27.35      7.38 o 
   3   4   8        8.64        4.45      5.41 o 
   4   4   8        3.42        0.87      4.10 o 
  -6   5   8        9.68        4.12      4.37 o 
  -5   5   8        0.93        4.23      4.97 o 
  -4   5   8        7.50        1.53      4.74 o 
  -3   5   8      100.08       93.58     10.75 o 
  -2   5   8       51.10       36.80      4.45 o 
  -1   5   8        1.43        1.53      4.66 o 
   0   5   8        6.68        2.92      4.97 o 
   1   5   8        7.21        3.44      2.55 o 
   2   5   8        0.05        1.62      3.77 o 
   3   5   8        5.96        3.36      5.22 o 
  -5   6   8        2.08        2.78      4.14 o 
  -4   6   8        9.04        4.08      5.16 o 
  -3   6   8        6.11        1.70      3.50 o 
  -2   6   8        7.12        0.75      4.62 o 
  -1   6   8        7.79        8.91      4.60 o 
   0   6   8        0.31       -3.29      2.96 o 
   1   6   8        0.48        0.39      2.47 o 
  -3   7   8       15.87       13.45      5.97 o 
  -2   7   8        5.43        4.60      4.10 o 
  -1   7   8        5.53        3.85      4.08 o 
  -2  -8   9        1.34        2.55      3.89 o 
   0  -8   9       16.83       16.08      6.22 o 
   1  -8   9       18.45       15.56      5.76 o 
   2  -8   9        8.88        8.35      5.01 o 
   3  -8   9        3.30       -2.32      6.30 o 
  -3  -7   9        0.24        1.64      4.89 o 
  -2  -7   9        0.13       -1.22      4.43 o 
  -1  -7   9        1.09       -3.87      4.27 o 
   0  -7   9       13.78       10.26      4.54 o 
   1  -7   9        0.01        0.10      3.54 o 
   2  -7   9        4.17        5.97      4.33 o 
   3  -7   9        8.43        6.07      5.26 o 
   4  -7   9        3.70        5.03      5.06 o 
  -5  -6   9        7.78        9.59      4.62 o 
  -4  -6   9        0.06        0.10      3.40 o 
  -3  -6   9        5.73        2.38      4.56 o 
  -2  -6   9        8.63        6.05      3.73 o 
  -1  -6   9       34.90       39.34      7.11 o 
   0  -6   9        1.87       -2.26      2.83 o 
   1  -6   9       44.11       60.91      9.16 o 
   2  -6   9        1.77        2.24      4.97 o 
   3  -6   9       17.36       10.17      6.19 o 
   4  -6   9        8.79        5.16      4.83 o 
   5  -6   9        5.14        5.84      5.59 o 
  -6  -5   9        0.15       -1.37      2.98 o 
  -5  -5   9       12.29       12.99      5.47 o 
  -4  -5   9       68.96       61.49      7.85 o 
  -3  -5   9        2.11        3.40      4.45 o 
  -2  -5   9       44.21       39.32      6.36 o 
  -1  -5   9        8.07       13.94      5.22 o 
   0  -5   9       37.26       41.53      4.96 o 
   1  -5   9       41.43       31.23      4.10 o 
   2  -5   9       52.23       49.33      7.98 o 
   3  -5   9        0.02       -4.50      4.41 o 
   4  -5   9        9.16       22.69      7.23 o 
   5  -5   9       33.39       20.55      7.98 o 
  -6  -4   9        0.94        0.97      3.40 o 
  -5  -4   9        5.17        2.86      3.36 o 
  -4  -4   9      104.64      104.17     10.03 o 
  -3  -4   9      537.47      527.49     20.86 o 
  -2  -4   9       12.14        6.38      4.77 o 
  -1  -4   9      334.08      346.46     15.70 o 
   0  -4   9       73.13       77.07      5.49 o 
   1  -4   9      222.05      240.30     15.11 o 
   2  -4   9       44.42       51.94      4.90 o 
   3  -4   9      124.72      115.91     11.29 o 
   4  -4   9       73.39       73.45      6.11 o 
   5  -4   9        0.30        1.17      4.59 o 
   6  -4   9        0.58        3.93      3.52 o 
  -7  -3   9        0.39       -0.56      3.44 o 
  -6  -3   9        0.11       13.92      5.61 o 
  -5  -3   9      118.87      106.16     10.50 o 
  -4  -3   9      101.32       89.04      9.18 o 
  -3  -3   9      305.54      276.99     14.81 o 
  -2  -3   9        0.56       -5.81      3.87 o 
  -1  -3   9        0.96        0.39      3.19 o 
   0  -3   9        3.43        1.56      2.57 o 
   1  -3   9        3.64        1.49      2.19 o 
   2  -3   9       60.13       54.19      3.70 o 
   3  -3   9       20.56       18.95      2.96 o 
   4  -3   9      172.82      162.35     12.40 o 
   5  -3   9        7.90        8.77      3.72 o 
   6  -3   9        9.28        9.36      4.84 o 
  -7  -2   9        1.14        1.84      5.06 o 
  -6  -2   9       22.57       27.31      6.80 o 
  -5  -2   9       78.26       79.31      9.57 o 
  -4  -2   9        9.38        6.03      3.96 o 
  -3  -2   9       69.63       80.90      8.31 o 
  -2  -2   9      266.70      289.88     14.52 o 
  -1  -2   9       38.45       34.74      5.37 o 
   0  -2   9       33.27       33.53      2.48 o 
   1  -2   9       51.03       47.55      3.33 o 
   2  -2   9        2.73        2.80      2.12 o 
   3  -2   9       42.78       37.22      3.66 o 
   4  -2   9       39.04       36.36      3.95 o 
   5  -2   9        0.98       -0.91      3.95 o 
   6  -2   9        5.43        5.41      6.53 o 
  -7  -1   9        0.06       -5.01      4.54 o 
  -6  -1   9        2.16       -3.11      3.00 o 
  -5  -1   9       17.52       13.84      5.64 o 
  -4  -1   9       79.25       85.42      9.09 o 
  -3  -1   9      143.12      132.12      6.95 o 
  -2  -1   9       23.88       21.74      3.70 o 
  -1  -1   9      649.37      649.56     11.53 o 
   0  -1   9      700.21      700.18     10.13 o 
   1  -1   9       76.94       72.18      3.83 o 
   2  -1   9      103.55      104.79      4.81 o 
   3  -1   9      132.69      134.91      6.03 o 
   4  -1   9        2.86        2.70      2.80 o 
   5  -1   9        3.55       -4.87      5.41 o 
   6  -1   9        7.32       -0.06      5.30 o 
  -7   0   9        0.19       -1.70      3.65 o 
  -6   0   9        3.16        0.70      2.51 o 
  -5   0   9       32.43       31.56      4.15 o 
  -4   0   9        0.13       -1.20      2.51 o 
  -3   0   9       59.39       61.94      4.64 o 
  -2   0   9        6.60        8.76      2.58 o 
  -1   0   9       57.85       53.65      2.97 o 
   0   0   9       34.99       29.24      2.18 o 
   1   0   9      140.13      133.12      4.94 o 
   2   0   9        3.67        6.62      2.35 o 
   3   0   9        8.20        7.76      3.24 o 
   4   0   9       20.21       29.34      6.98 o 
   5   0   9       10.10       10.28      7.06 o 
   6   0   9        0.44        0.52      4.08 o 
  -8   1   9        7.04        8.60      5.37 o 
  -7   1   9        0.25        0.10      4.08 o 
  -6   1   9        2.33        1.94      3.49 o 
  -5   1   9        6.53        7.54      3.41 o 
  -4   1   9       58.34       57.14      4.76 o 
  -3   1   9        4.29        5.01      2.32 o 
  -2   1   9      221.16      213.18     16.92 o 
  -1   1   9       11.21        6.27      3.02 o 
   0   1   9       46.26       51.85      3.75 o 
   1   1   9        6.20        5.24      2.69 o 
   2   1   9       81.59       88.19      6.43 o 
   3   1   9        0.96        1.66      2.86 o 
   4   1   9        0.56        4.79      4.83 o 
   5   1   9        6.51        8.20      5.24 o 
  -7   2   9        6.88        1.82      6.09 o 
  -6   2   9        2.63        7.69      5.64 o 
  -5   2   9      112.33       97.96      6.70 o 
  -4   2   9       40.31       36.49      4.34 o 
  -3   2   9       78.95       79.97      5.67 o 
  -2   2   9        7.46       11.01      2.83 o 
  -1   2   9       30.42       20.92      4.13 o 
   0   2   9      146.53      140.22     10.65 o 
   1   2   9       56.82       54.98      4.61 o 
   2   2   9       24.53       21.96      4.01 o 
   3   2   9       27.05       26.54      7.29 o 
   4   2   9       22.97       21.96      7.50 o 
   5   2   9       23.54       20.86      6.03 o 
  -7   3   9       66.59       68.04      9.74 o 
  -6   3   9        2.82        4.50      5.51 o 
  -5   3   9       86.40       99.80     10.61 o 
  -4   3   9       56.80       50.89      7.37 o 
  -3   3   9     1495.01     1546.86     36.26 o 
  -2   3   9        4.51        4.74      2.63 o 
  -1   3   9      798.51      816.90     25.53 o 
   0   3   9        3.25        3.64      2.66 o 
   1   3   9      336.88      347.91     11.37 o 
   2   3   9        7.37       10.15      5.10 o 
   3   3   9      138.63      132.26     13.42 o 
   4   3   9       31.75       25.96      7.81 o 
  -7   4   9       51.74       62.13     10.46 o 
  -6   4   9        0.89        0.27      3.81 o 
  -5   4   9      182.01      182.85     14.11 o 
  -4   4   9        9.30        6.32      5.70 o 
  -3   4   9       87.88       89.33      6.45 o 
  -2   4   9       71.06       76.04      6.29 o 
  -1   4   9      149.17      155.27      8.75 o 
   0   4   9        2.29        0.18      3.05 o 
   1   4   9       44.83       38.59      5.51 o 
   2   4   9        1.54        1.86      4.10 o 
   3   4   9       16.06       13.28      6.15 o 
  -6   5   9       10.31        4.81      5.41 o 
  -5   5   9        5.96        5.72      4.25 o 
  -4   5   9        3.90        4.56      4.14 o 
  -3   5   9       22.68       18.11      5.41 o 
  -2   5   9        0.29       -1.49      2.85 o 
  -1   5   9       21.73       21.45      5.47 o 
   1   5   9        0.16       -0.12      2.48 o 
   2   5   9        3.83        1.14      4.72 o 
  -5   6   9        1.43        1.93      4.97 o 
  -4   6   9        0.69       -2.71      4.35 o 
  -3   6   9        4.15        5.72      4.12 o 
  -2   6   9        0.22       -2.34      3.09 o 
  -1   6   9        7.52       14.23      6.13 o 
   0   6   9        0.59        0.07      1.75 o 
   1   6   9        2.46        1.94      3.16 o 
   0  -8  10        6.05        2.92      4.18 o 
   1  -8  10        6.62        4.45      4.41 o 
   2  -8  10        2.14        2.76      4.56 o 
  -3  -7  10       10.81        8.66      4.47 o 
  -2  -7  10        5.18        5.39      5.59 o 
  -1  -7  10       40.32       47.07      8.04 o 
   0  -7  10       18.83       19.39      5.70 o 
   1  -7  10       62.99       60.87      9.32 o 
   2  -7  10       28.68       32.22      7.42 o 
   3  -7  10       42.25       36.61      8.02 o 
   4  -7  10       13.26       13.94      7.42 o 
  -4  -6  10        0.13        5.78      5.14 o 
  -3  -6  10       14.31       10.48      5.66 o 
  -2  -6  10        1.12        0.81      4.74 o 
  -1  -6  10        2.14       -3.83      4.33 o 
   0  -6  10        0.05        0.85      2.62 o 
   1  -6  10       14.63       14.52      5.24 o 
   2  -6  10        0.15       -1.26      3.36 o 
   3  -6  10        4.27        5.80      5.80 o 
   4  -6  10        8.38        4.72      5.08 o 
  -5  -5  10       13.18        8.66      4.39 o 
  -4  -5  10       31.42       36.65      7.25 o 
  -3  -5  10       10.47       12.49      5.64 o 
  -2  -5  10       26.39       24.65      6.53 o 
  -1  -5  10       95.04       79.58      8.58 o 
   0  -5  10      187.27      175.54      9.03 o 
   1  -5  10       36.62       33.57      4.60 o 
   2  -5  10      178.27      183.85     14.09 o 
   3  -5  10        4.40        0.12      4.91 o 
   4  -5  10       33.14       53.20      9.59 o 
   5  -5  10        2.41        5.45      6.48 o 
  -6  -4  10        0.30        2.30      4.83 o 
  -5  -4  10       27.37       27.97      6.90 o 
  -4  -4  10       30.29       42.20      7.77 o 
  -3  -4  10      150.37      144.34     12.12 o 
  -2  -4  10      428.39      451.02     19.56 o 
  -1  -4  10        1.66        2.28      4.79 o 
   0  -4  10        0.36        4.09      2.91 o 
   1  -4  10        1.47       -1.44      2.82 o 
   2  -4  10        4.49        3.40      3.17 o 
   3  -4  10        4.27        2.94      3.54 o 
   4  -4  10        5.95        3.29      4.23 o 
   5  -4  10        0.43       -0.79      4.56 o 
  -7  -3  10        2.93        0.39      5.18 o 
  -6  -3  10       22.04       15.60      5.32 o 
  -5  -3  10       21.54       17.75      6.48 o 
  -4  -3  10       91.07       69.76      8.60 o 
  -3  -3  10        2.21        0.91      5.24 o 
  -2  -3  10     1160.31     1147.14     29.90 o 
  -1  -3  10       21.94       30.19      6.63 o 
   0  -3  10      452.45      446.43     12.33 o 
   1  -3  10       11.79       19.64      6.00 o 
   2  -3  10      440.69      462.07     14.95 o 
   3  -3  10       64.71       76.24      4.71 o 
   4  -3  10      159.94      144.56      8.45 o 
   5  -3  10       11.39        7.19      4.20 o 
   6  -3  10        8.51       11.09      4.66 o 
  -7  -2  10        2.56       -2.94      5.12 o 
  -6  -2  10       15.47       12.45      6.01 o 
  -5  -2  10        8.72        1.62      5.22 o 
  -4  -2  10      273.15      259.57     15.33 o 
  -3  -2  10       19.24       14.71      5.80 o 
  -2  -2  10      145.18      149.06     11.44 o 
  -1  -2  10        8.95        5.55      4.00 o 
   0  -2  10      375.55      388.66     11.12 o 
   1  -2  10        0.82       -0.39      1.97 o 
   2  -2  10      184.48      181.03      6.50 o 
   3  -2  10       39.80       42.04      3.97 o 
   4  -2  10       92.72       96.61      5.80 o 
   5  -2  10       14.25       13.16      4.65 o 
   6  -2  10       29.88       24.82      7.09 o 
  -7  -1  10        1.14        0.17      5.55 o 
  -6  -1  10       10.15       10.92      5.88 o 
  -5  -1  10       28.90       31.14      7.13 o 
  -4  -1  10        2.97        1.80      3.92 o 
  -3  -1  10        0.01       -0.93      3.29 o 
  -2  -1  10       52.37       45.43      6.69 o 
  -1  -1  10        0.63        7.55      6.13 o 
   0  -1  10       30.84       28.01      2.72 o 
   1  -1  10        0.74       -0.06      1.78 o 
   2  -1  10        7.91        7.32      2.34 o 
   3  -1  10       17.51       20.09      3.39 o 
   4  -1  10        1.50        1.56      3.03 o 
   5  -1  10        0.05       -7.86      5.24 o 
  -7   0  10       22.64       33.81      7.85 o 
  -6   0  10        2.00        1.16      5.24 o 
  -5   0  10        3.34        2.40      2.71 o 
  -4   0  10       96.03       93.65      5.84 o 
  -3   0  10       29.05       29.19      3.56 o 
  -2   0  10       12.98       11.94      2.59 o 
  -1   0  10       18.60       16.70      2.07 o 
   0   0  10      107.98      103.09      4.72 o 
   1   0  10        0.01       -2.97      2.49 o 
   2   0  10       85.37       86.13      6.10 o 
   3   0  10       41.96       48.03      5.58 o 
   4   0  10        8.83        7.17      6.36 o 
   5   0  10        0.84        1.70      4.99 o 
  -7   1  10        0.63       -5.47      4.89 o 
  -6   1  10       68.86       70.46      6.41 o 
  -5   1  10        1.57        0.14      3.14 o 
  -4   1  10       32.11       34.60      4.13 o 
  -3   1  10        0.02        0.43      2.19 o 
  -2   1  10      248.43      244.68      9.06 o 
  -1   1  10        1.59       -0.30      2.18 o 
   0   1  10      374.02      391.09      9.88 o 
   1   1  10        1.53        2.15      2.78 o 
   2   1  10       97.66      108.12      7.35 o 
   3   1  10        6.83        6.19      3.57 o 
   4   1  10       29.94       23.22      6.63 o 
   5   1  10        9.23        7.71      5.14 o 
  -7   2  10        3.20        0.54      3.75 o 
  -6   2  10        0.07        0.12      4.54 o 
  -5   2  10       24.13       21.50      4.14 o 
  -4   2  10      156.15      144.74      7.66 o 
  -3   2  10       62.94       56.07      5.32 o 
  -2   2  10      295.15      298.21     10.64 o 
  -1   2  10       22.65       14.18      3.67 o 
   0   2  10        2.42        0.63      1.92 o 
   1   2  10       14.51        9.60      2.57 o 
   2   2  10        0.08       -0.96      2.55 o 
   3   2  10        9.67        3.67      4.52 o 
   4   2  10        5.71        5.80      4.50 o 
  -7   3  10       26.38       21.53      7.35 o 
  -6   3  10        2.42        5.97      4.31 o 
  -5   3  10      249.21      252.01     16.12 o 
  -4   3  10      113.08      116.22      7.36 o 
  -3   3  10        1.77        4.97      3.36 o 
  -2   3  10      187.69      194.69      9.28 o 
  -1   3  10        9.95        4.99      6.13 o 
   0   3  10       27.67       31.27      3.99 o 
   1   3  10        3.95        1.73      2.37 o 
   2   3  10       16.79       16.37      6.63 o 
   3   3  10        5.53        3.60      4.43 o 
   4   3  10        0.35       -1.53      3.25 o 
  -6   4  10        8.59        6.40      4.50 o 
  -5   4  10        0.01       -2.98      3.07 o 
  -4   4  10        0.03       -1.86      4.68 o 
  -3   4  10       38.00       24.43      5.82 o 
  -2   4  10        9.64        9.81      3.35 o 
  -1   4  10        0.07       -1.01      2.51 o 
   0   4  10        1.21        0.90      2.51 o 
   1   4  10        5.07        4.37      2.65 o 
   2   4  10        0.02        2.67      3.94 o 
   3   4  10       21.72       22.15      6.86 o 
  -6   5  10        3.34        5.90      4.68 o 
  -5   5  10       20.82       24.26      6.38 o 
  -4   5  10        5.81        4.87      5.30 o 
  -3   5  10       28.83       37.15      7.89 o 
  -2   5  10       12.91        9.62      3.73 o 
  -1   5  10        2.55        4.64      3.55 o 
   0   5  10        0.67        3.57      2.83 o 
   1   5  10        7.34        7.81      4.49 o 
  -4   6  10        0.02       -1.91      4.91 o 
  -3   6  10       13.27       12.33      5.16 o 
  -2   6  10        0.08       -1.60      4.77 o 
  -1   6  10       16.00       22.95      7.19 o 
   0   6  10        0.68        1.33      1.98 o 
   0  -8  11       10.60       10.44      6.07 o 
  -3  -7  11       15.01       19.91      7.19 o 
  -2  -7  11        0.08        0.48      5.32 o 
  -1  -7  11       20.36       26.75      7.29 o 
   0  -7  11        1.46        5.99      4.70 o 
   1  -7  11       54.14       65.03     10.15 o 
   2  -7  11        0.03        5.99      6.03 o 
   3  -7  11       69.19       76.41     11.00 o 
  -4  -6  11        5.88        6.17      4.64 o 
  -3  -6  11        3.02        1.82      4.16 o 
  -2  -6  11        3.83       -0.27      5.14 o 
  -1  -6  11        4.44        4.93      5.39 o 
   0  -6  11        0.14        1.25      2.87 o 
   1  -6  11        0.00        2.88      4.91 o 
   2  -6  11        3.10        1.55      5.30 o 
   3  -6  11        8.12        1.97      4.27 o 
   4  -6  11        0.12       -1.39      4.10 o 
  -5  -5  11       16.69       14.03      5.32 o 
  -4  -5  11        0.97       -2.71      5.12 o 
  -3  -5  11       21.53       24.82      7.00 o 
  -2  -5  11       37.79       40.40      7.91 o 
  -1  -5  11      128.27      141.31     11.95 o 
   0  -5  11       69.77       64.39      5.91 o 
   1  -5  11      209.73      222.35     10.21 o 
   2  -5  11        0.01       -1.64      4.95 o 
   3  -5  11       59.25       57.57      9.57 o 
   4  -5  11        0.10       -4.89      5.18 o 
   5  -5  11       23.11       24.76      7.54 o 
  -6  -4  11        1.28       -0.21      5.26 o 
  -5  -4  11        4.38        2.73      4.10 o 
  -4  -4  11       10.01        7.98      5.84 o 
  -3  -4  11      338.12      339.60     18.52 o 
  -2  -4  11      299.37      291.56     16.26 o 
  -1  -4  11       20.44       18.71      6.42 o 
   0  -4  11      218.68      201.51      9.44 o 
   1  -4  11        0.00       -0.31      3.11 o 
   2  -4  11      112.14      124.96      7.72 o 
   3  -4  11        2.72        1.74      3.63 o 
   4  -4  11       59.44       41.62      7.79 o 
   5  -4  11        0.28       -0.56      4.60 o 
  -6  -3  11       93.88      109.99     12.00 o 
  -5  -3  11        2.09        0.31      3.85 o 
  -4  -3  11      361.03      365.33     19.18 o 
  -3  -3  11       14.75       24.09      6.11 o 
  -2  -3  11      227.22      233.05     14.63 o 
  -1  -3  11        8.67        4.06      4.39 o 
   0  -3  11      609.34      589.05     18.08 o 
   1  -3  11        6.20        4.16      2.67 o 
   2  -3  11      178.71      179.64      8.83 o 
   3  -3  11       28.61       23.66      4.42 o 
   4  -3  11       28.78       28.84      7.38 o 
   5  -3  11       18.21       11.09      3.63 o 
  -7  -2  11        0.00       -2.36      4.10 o 
  -6  -2  11       58.05       62.09      9.09 o 
  -5  -2  11       12.46       22.06      7.02 o 
  -4  -2  11      115.09      116.70     10.88 o 
  -3  -2  11       32.05       35.99      7.93 o 
  -2  -2  11      373.78      384.22     18.17 o 
  -1  -2  11       66.32       61.55      7.98 o 
   0  -2  11      171.25      190.59     15.15 o 
   1  -2  11      126.66      136.70      7.41 o 
   2  -2  11      215.08      217.29      7.23 o 
   3  -2  11        4.56        3.28      2.73 o 
   4  -2  11       73.16       69.08      6.53 o 
   5  -2  11       10.64        8.99      4.55 o 
  -7  -1  11        0.02        0.64      5.70 o 
  -6  -1  11        6.12        2.94      5.32 o 
  -5  -1  11        0.79       -2.11      3.69 o 
  -4  -1  11        8.52        4.54      5.68 o 
  -3  -1  11        8.12       14.44      6.24 o 
  -2  -1  11       24.46       16.41      5.28 o 
  -1  -1  11       15.34       20.21      3.20 o 
   0  -1  11        0.69       -0.06      1.73 o 
   1  -1  11       28.37       28.74      3.15 o 
   2  -1  11        6.18        5.20      2.90 o 
   3  -1  11       45.15       53.32      5.96 o 
   4  -1  11        7.96        6.77      4.13 o 
   5  -1  11        0.51       -5.18      4.25 o 
  -7   0  11        1.96       -2.59      5.47 o 
  -6   0  11       33.65       25.75      6.24 o 
  -5   0  11       19.48        8.80      5.53 o 
  -4   0  11        2.66        3.96      5.74 o 
  -3   0  11       12.76        8.26      2.91 o 
  -2   0  11        0.33       -1.99      2.61 o 
  -1   0  11       24.63       21.19      5.26 o 
   0   0  11       49.72       54.55      3.88 o 
   1   0  11        0.04        1.69      2.93 o 
   2   0  11        9.73       10.56      3.86 o 
   3   0  11        6.21        6.21      3.36 o 
   4   0  11       37.39       47.29      6.26 o 
   5   0  11        0.00       -0.06      4.74 o 
  -6   1  11       19.69       21.09      6.84 o 
  -5   1  11        3.19        2.64      3.02 o 
  -4   1  11        2.62       -1.51      2.69 o 
  -3   1  11      326.93      307.63     17.04 o 
  -2   1  11        9.40        3.59      3.04 o 
  -1   1  11        0.01       -2.26      2.14 o 
   0   1  11        1.08        2.00      2.37 o 
   1   1  11        1.87        4.02      2.95 o 
   2   1  11       46.34       46.86      5.62 o 
   3   1  11        6.65        8.16      3.88 o 
   4   1  11        6.71        1.22      6.46 o 
  -7   2  11        2.59       -1.68      3.48 o 
  -6   2  11       13.97       17.82      5.93 o 
  -5   2  11       20.65       26.26      6.59 o 
  -4   2  11        8.08        7.34      3.05 o 
  -3   2  11       27.79       22.40      4.19 o 
  -2   2  11      546.05      506.04     29.80 o 
  -1   2  11      173.22      176.63      8.87 o 
   0   2  11       73.23       65.64      5.02 o 
   1   2  11      166.59      189.40      9.99 o 
   2   2  11       19.21       16.72      4.77 o 
   3   2  11       19.52       16.76      6.13 o 
   4   2  11       12.04       10.42      6.11 o 
  -7   3  11        1.92        8.25      6.09 o 
  -6   3  11       14.13       15.19      6.07 o 
  -5   3  11        0.12        0.58      3.48 o 
  -4   3  11      130.90      142.85      8.29 o 
  -3   3  11       32.59       30.79      4.65 o 
  -2   3  11        7.81        4.60      2.91 o 
  -1   3  11        3.43        1.79      2.82 o 
   0   3  11       66.31       69.03      5.26 o 
   1   3  11        1.70        1.30      2.30 o 
   2   3  11        3.20        0.52      3.81 o 
   3   3  11       10.35        8.39      4.64 o 
  -6   4  11        3.06        1.04      5.39 o 
  -5   4  11        0.62       -1.89      3.60 o 
  -4   4  11        4.64       -0.21      4.58 o 
  -3   4  11       27.03       31.73      4.84 o 
  -2   4  11       15.45       12.80      4.02 o 
  -1   4  11       17.99       24.42      4.63 o 
   0   4  11        0.94        2.56      2.01 o 
   1   4  11       29.68       24.64      4.59 o 
   2   4  11        3.34        3.98      5.18 o 
  -5   5  11        0.08       -2.15      5.08 o 
  -4   5  11        1.21        1.66      4.16 o 
  -3   5  11        5.13        3.23      5.12 o 
  -2   5  11       17.66       22.89      6.71 o 
  -1   5  11        1.72        2.07      3.06 o 
   0   5  11        0.22        2.96      2.95 o 
   1   5  11        0.15        0.69      1.93 o 
  -2  -7  12        0.11       -1.04      5.53 o 
  -1  -7  12        8.35        3.60      5.93 o 
   0  -7  12        0.29        2.20      5.49 o 
   1  -7  12        7.56        5.93      5.10 o 
   2  -7  12        4.54        0.35      5.90 o 
  -4  -6  12        0.16        3.27      5.93 o 
  -3  -6  12       35.96       41.56      8.54 o 
  -2  -6  12       47.14       49.49      8.16 o 
  -1  -6  12        0.98        3.36      5.59 o 
   0  -6  12        0.43        5.08      3.33 o 
   1  -6  12       16.42       27.47      7.52 o 
   2  -6  12       18.65       21.84      6.61 o 
   3  -6  12        9.93        8.35      5.10 o 
  -5  -5  12       29.26       25.98      7.64 o 
  -4  -5  12        0.68       -0.83      4.00 o 
  -3  -5  12       61.76       66.96     10.01 o 
  -2  -5  12       30.86       30.74      7.71 o 
  -1  -5  12      209.37      222.19     14.96 o 
   0  -5  12      140.03      166.62      9.64 o 
   1  -5  12       36.06       39.79      5.16 o 
   2  -5  12       14.80        9.63      4.87 o 
   3  -5  12        8.16        3.94      4.39 o 
   4  -5  12        0.05       -2.67      5.70 o 
  -6  -4  12       19.91       16.84      5.78 o 
  -5  -4  12        0.94        0.23      5.30 o 
  -4  -4  12        2.84       -2.53      3.71 o 
  -3  -4  12        4.74        6.65      6.19 o 
  -2  -4  12       58.36       47.46      7.93 o 
  -1  -4  12       27.28       20.72      6.42 o 
   0  -4  12       94.72      112.53      7.53 o 
   1  -4  12       13.95       14.94      3.72 o 
   2  -4  12       19.49       28.64      5.54 o 
   3  -4  12        1.78        0.17      4.81 o 
   4  -4  12        5.73        2.36      5.70 o 
  -6  -3  12       15.87        7.62      6.38 o 
  -5  -3  12        2.32        1.70      5.76 o 
  -4  -3  12       71.17       62.34      8.95 o 
  -3  -3  12        0.22       -4.87      5.68 o 
  -2  -3  12        5.64       10.90      5.18 o 
  -1  -3  12       21.87       24.59      7.25 o 
   0  -3  12       96.63       87.71      6.21 o 
   1  -3  12        0.00       -1.02      2.95 o 
   2  -3  12       36.06       34.90      4.85 o 
   3  -3  12        8.14        2.12      3.39 o 
   4  -3  12       35.71       28.15      7.54 o 
   5  -3  12        2.86        0.77      6.34 o 
  -6  -2  12       11.56        7.23      6.38 o 
  -5  -2  12        0.07        2.73      4.37 o 
  -4  -2  12       12.25       14.75      5.82 o 
  -3  -2  12       28.60       28.20      6.44 o 
  -2  -2  12       83.09       93.21     11.33 o 
  -1  -2  12        6.14        3.51      2.74 o 
   0  -2  12        1.16        3.27      2.89 o 
   1  -2  12       30.40       25.81      4.11 o 
   2  -2  12        5.47        7.96      3.45 o 
   3  -2  12       19.29       14.91      4.04 o 
   4  -2  12        5.45       -1.70      5.32 o 
   5  -2  12        0.01       -1.84      5.64 o 
  -7  -1  12        0.60       -1.64      5.97 o 
  -6  -1  12       18.37       13.38      7.11 o 
  -5  -1  12       19.02       29.25      7.91 o 
  -4  -1  12       48.36       46.37      7.64 o 
  -3  -1  12      111.34      111.34     11.95 o 
  -2  -1  12      167.57      164.93     13.22 o 
  -1  -1  12      120.17      123.62     10.77 o 
   0  -1  12       58.54       65.05      8.18 o 
   1  -1  12        5.62        7.46      3.03 o 
   2  -1  12       22.37       29.99      4.63 o 
   3  -1  12        6.43        2.80      3.93 o 
   4  -1  12       15.80        8.21      4.48 o 
  -7   0  12        0.85        4.33      6.38 o 
  -6   0  12       13.61       14.25      5.55 o 
  -5   0  12        0.01        1.43      5.82 o 
  -4   0  12      125.45      134.35     12.24 o 
  -3   0  12        8.87        4.41      5.66 o 
  -2   0  12      352.96      343.39     17.82 o 
  -1   0  12       35.26       32.01      3.45 o 
   0   0  12      180.41      174.66      8.53 o 
   1   0  12        7.01        4.95      3.41 o 
   2   0  12      201.00      217.74     14.42 o 
   3   0  12        1.57        1.15      3.82 o 
   4   0  12       57.42       71.71      7.77 o 
  -6   1  12        7.39        7.23      5.68 o 
  -5   1  12        0.18        0.08      4.72 o 
  -4   1  12       14.91       12.94      3.55 o 
  -3   1  12      101.00      114.06      7.10 o 
  -2   1  12       11.85        8.56      4.72 o 
  -1   1  12       14.30       19.42      3.98 o 
   0   1  12      242.31      241.52      8.49 o 
   1   1  12        0.51        0.82      3.48 o 
   2   1  12       23.01       20.66      4.51 o 
   3   1  12        0.00       -1.27      3.32 o 
   4   1  12        2.32       -2.65      3.81 o 
  -6   2  12        6.85       -1.22      4.25 o 
  -5   2  12        0.61        1.49      3.09 o 
  -4   2  12       14.33        9.79      3.33 o 
  -3   2  12      111.85      105.98      7.38 o 
  -2   2  12        0.96        4.25      3.37 o 
  -1   2  12       16.12        6.94      3.56 o 
   0   2  12       54.15       57.50      4.80 o 
   1   2  12        8.18       11.46      3.73 o 
   2   2  12        8.61       14.67      7.71 o 
   3   2  12        0.00        0.58      4.37 o 
  -6   3  12        2.89        1.78      3.87 o 
  -5   3  12        9.08        7.79      5.66 o 
  -4   3  12        0.10        6.55      4.30 o 
  -3   3  12       29.78       27.67      4.53 o 
  -2   3  12       10.28       12.80      3.72 o 
  -1   3  12       20.76       16.18      3.65 o 
   0   3  12        3.31        7.07      3.22 o 
   1   3  12        7.26        3.83      3.42 o 
   2   3  12        3.51        8.35      5.76 o 
  -5   4  12       10.67       11.21      5.20 o 
  -4   4  12        0.44        3.38      4.04 o 
  -3   4  12       37.16       35.59      5.11 o 
  -2   4  12        6.19        8.68      3.79 o 
  -1   4  12       30.86       33.01      5.28 o 
   0   4  12        5.11        1.51      2.20 o 
   1   4  12       14.01        6.61      3.15 o 
  -4   5  12        0.08       -2.24      5.06 o 
  -3   5  12       11.02       11.93      6.71 o 
  -2   5  12        1.09        4.39      3.85 o 
  -1   5  12       12.50       12.36      4.38 o 
  -1  -7  13        3.14        2.68      3.63 o 
   0  -7  13        0.02        3.17      5.72 o 
   1  -7  13        0.12        2.78      6.07 o 
  -3  -6  13       23.22       21.48      6.71 o 
  -2  -6  13        3.04       11.77      6.88 o 
  -1  -6  13        0.30        0.97      3.86 o 
   0  -6  13        3.78        5.98      6.46 o 
   1  -6  13        0.86        6.24      5.72 o 
   2  -6  13       17.20       19.50      7.50 o 
   3  -6  13       26.80       40.83      9.59 o 
  -4  -5  13        1.13       -2.63      4.25 o 
  -3  -5  13       12.29        8.31      5.28 o 
  -2  -5  13       11.17        6.86      5.18 o 
  -1  -5  13        5.34        5.19      3.29 o 
   0  -5  13       12.61       13.44      3.81 o 
   1  -5  13       14.09       13.66      4.00 o 
   2  -5  13       18.72        9.63      5.06 o 
   3  -5  13        2.26        2.20      5.61 o 
  -5  -4  13        0.15       -0.21      5.90 o 
  -4  -4  13       10.68       20.82      7.62 o 
  -3  -4  13       12.06       15.54      6.05 o 
  -2  -4  13       72.19       90.02     11.08 o 
  -1  -4  13       30.37       38.18      5.65 o 
   0  -4  13       10.29       10.49      4.02 o 
   1  -4  13       42.23       48.85      5.48 o 
   2  -4  13        5.16        7.95      4.60 o 
   3  -4  13       16.16       14.46      6.53 o 
   4  -4  13        1.48        0.66      5.88 o 
  -6  -3  13       10.47        4.35      6.51 o 
  -5  -3  13        0.60        5.97      4.87 o 
  -4  -3  13       18.43        9.86      6.98 o 
  -3  -3  13        1.33        0.15      4.37 o 
  -2  -3  13       14.24       12.06      5.86 o 
  -1  -3  13        0.73        2.13      3.28 o 
   0  -3  13        0.73        1.02      3.25 o 
   1  -3  13       10.63       13.17      4.13 o 
   2  -3  13        1.69        1.72      2.67 o 
   3  -3  13        8.03        6.86      5.61 o 
  -6  -2  13        9.98        4.47      6.42 o 
  -5  -2  13        0.93       -0.08      5.80 o 
  -4  -2  13        2.75        2.57      4.58 o 
  -3  -2  13        3.79        0.41      4.91 o 
  -2  -2  13        0.83        2.67      5.90 o 
  -1  -2  13        2.62        5.08      2.95 o 
   0  -2  13       43.00       45.29      7.54 o 
   1  -2  13        0.04       -3.09      3.38 o 
   2  -2  13       37.22       37.68      6.88 o 
   3  -2  13        3.95        9.80      5.61 o 
  -6  -1  13       22.78       21.19      7.54 o 
  -5  -1  13       10.38        5.16      6.07 o 
  -4  -1  13       10.25        5.30      5.01 o 
  -3  -1  13      101.28       80.01     10.50 o 
  -2  -1  13        0.40       -1.37      3.79 o 
  -1  -1  13       18.70        9.38      4.89 o 
   0  -1  13       13.40        9.76      5.84 o 
   1  -1  13       36.68       37.46      7.75 o 
   2  -1  13       14.20       17.55      5.68 o 
   3  -1  13        9.12       12.35      4.59 o 
   4  -1  13       12.93       11.90      7.13 o 
  -6   0  13        0.13       -4.68      5.80 o 
  -5   0  13       84.85       87.86     10.81 o 
  -4   0  13       92.14       98.06     10.77 o 
  -3   0  13        2.66       -0.06      5.22 o 
  -2   0  13        4.88        9.61      6.13 o 
  -1   0  13       94.61       97.10     10.32 o 
   0   0  13       66.25       65.37      5.85 o 
   1   0  13       29.97       26.76      4.74 o 
   2   0  13       17.29       14.73      4.09 o 
   3   0  13        0.91       -0.81      2.87 o 
   4   0  13        0.01        3.00      5.09 o 
  -6   1  13       16.40       17.11      6.84 o 
  -5   1  13        0.56        1.89      3.77 o 
  -4   1  13        6.55        3.27      4.99 o 
  -3   1  13       59.11       75.99      9.84 o 
  -2   1  13       73.22       62.93      7.96 o 
  -1   1  13        2.73        2.51      2.28 o 
   0   1  13       74.96       82.12      5.68 o 
   1   1  13        1.81        3.20      3.84 o 
   2   1  13       11.02       13.72      4.27 o 
   3   1  13       13.32       15.44      4.82 o 
  -5   2  13        1.46        1.97      4.62 o 
  -4   2  13        3.57        5.38      2.70 o 
  -3   2  13        1.11        3.11      3.24 o 
  -2   2  13      123.44      130.23      8.21 o 
  -1   2  13       56.44       58.90      8.95 o 
   0   2  13        3.15        1.71      2.43 o 
   1   2  13        4.11        4.35      3.61 o 
   2   2  13        1.77        0.80      4.16 o 
  -5   3  13        0.60       -0.10      4.85 o 
  -4   3  13        1.06        0.57      2.68 o 
  -3   3  13       10.53        7.08      3.82 o 
  -2   3  13        5.12        6.48      3.75 o 
  -1   3  13        0.25        5.11      8.36 o 
   0   3  13       10.77       12.09      3.19 o 
   1   3  13        0.04        2.06      5.12 o 
   2   3  13        0.23       -2.70      2.90 o 
  -4   4  13        1.90        1.53      4.10 o 
  -3   4  13        3.79        1.21      3.58 o 
  -2   4  13       19.15       22.95      4.98 o 
  -1   4  13        4.28        0.75      3.04 o 
   0   4  13        0.23        1.69      2.52 o 
  -2  -6  14        1.34       -1.68      4.85 o 
  -1  -6  14        2.70        6.08      3.30 o 
   0  -6  14       53.48       51.86      6.71 o 
   1  -6  14       32.94       48.46      9.59 o 
   2  -6  14        0.37        2.09      6.51 o 
  -4  -5  14        0.54       -5.24      6.17 o 
  -3  -5  14        1.87        4.41      5.35 o 
  -2  -5  14       10.64        5.03      6.77 o 
  -1  -5  14        0.14        4.74      3.56 o 
   0  -5  14        5.41        2.83      3.51 o 
   1  -5  14       23.82       21.58      4.88 o 
   2  -5  14       10.08       14.59      5.49 o 
   3  -5  14        0.02       -2.22      5.74 o 
  -5  -4  14        9.87       15.52      6.22 o 
  -4  -4  14        4.20        3.63      5.22 o 
  -3  -4  14        0.09       -1.24      4.54 o 
  -2  -4  14        0.80       -2.80      5.35 o 
  -1  -4  14        3.24        6.34      3.56 o 
   0  -4  14       15.02       10.54      3.63 o 
   1  -4  14        7.17        7.51      4.05 o 
   2  -4  14        1.25       -1.84      4.70 o 
   3  -4  14        0.18        0.52      5.35 o 
  -5  -3  14       16.28       12.84      6.05 o 
  -4  -3  14        1.08       -6.65      5.66 o 
  -3  -3  14       27.26       33.77      7.46 o 
  -2  -3  14       21.18       20.66      6.28 o 
  -1  -3  14       32.54       40.15      5.40 o 
   0  -3  14        2.38        0.24      3.59 o 
   1  -3  14        0.03       -2.49      3.71 o 
   2  -3  14        9.90       12.78      6.17 o 
  -6  -2  14       12.82       10.71      7.38 o 
  -5  -2  14        2.64        7.75      6.75 o 
  -4  -2  14       57.95       61.53      9.82 o 
  -3  -2  14        0.25       -0.81      4.37 o 
  -2  -2  14      166.25      170.92     14.79 o 
  -1  -2  14       17.35       17.88      7.21 o 
   0  -2  14       96.06      106.78     11.39 o 
   1  -2  14       65.86       79.08      9.70 o 
   2  -2  14       26.06       35.57      7.77 o 
   3  -2  14        8.44       12.00      6.22 o 
  -6  -1  14        0.65        1.14      6.17 o 
  -5  -1  14        0.02       -2.20      6.28 o 
  -4  -1  14        0.59        3.71      4.68 o 
  -3  -1  14        0.91        0.39      4.50 o 
  -2  -1  14       30.91       14.75      6.84 o 
  -1  -1  14        5.67        4.83      5.86 o 
   0  -1  14       16.37       21.38      6.03 o 
   1  -1  14       24.78       27.89      7.33 o 
   2  -1  14        0.90        4.00      4.41 o 
   3  -1  14       12.75       13.18      7.17 o 
  -6   0  14        8.41       11.71      6.92 o 
  -5   0  14        0.61        0.91      4.25 o 
  -4   0  14       16.97       10.07      6.24 o 
  -3   0  14        0.37       -2.90      4.79 o 
  -2   0  14        0.35        1.95      4.31 o 
  -1   0  14        1.20        2.32      4.04 o 
   0   0  14       34.33       28.94      6.65 o 
   1   0  14       19.23       18.67      5.95 o 
   2   0  14        0.45        2.94      3.45 o 
   3   0  14        0.27       -3.02      3.28 o 
  -6   1  14        0.66        0.95      5.51 o 
  -5   1  14        1.20       -1.43      3.54 o 
  -4   1  14        3.46        5.45      5.64 o 
  -3   1  14        0.07       -2.24      3.52 o 
  -2   1  14        8.47        6.77      4.31 o 
  -1   1  14        0.64        1.70      2.99 o 
   0   1  14       10.95       12.25      3.85 o 
   1   1  14       20.46       18.46      4.53 o 
   2   1  14        3.55        1.31      4.32 o 
  -5   2  14        0.28        0.54      3.87 o 
  -4   2  14        9.67       21.30      6.63 o 
  -3   2  14       20.01       21.85      6.26 o 
  -2   2  14       20.09       29.10      4.94 o 
  -1   2  14       15.50       13.77      3.32 o 
   0   2  14        8.37        8.93      3.15 o 
   1   2  14       32.66       38.07      6.39 o 
   2   2  14        3.21        4.89      4.15 o 
  -5   3  14       21.18       37.23      8.02 o 
  -4   3  14       15.86       22.32      4.72 o 
  -3   3  14       26.15       29.85      5.15 o 
  -2   3  14        0.64        2.32      3.20 o 
  -1   3  14       45.40       52.40      5.44 o 
   0   3  14        2.07        4.05      2.96 o 
  -3   4  14        6.71        7.97      3.40 o 
  -2   4  14       10.43       11.09      4.47 o 
  -1  -6  15       14.23       20.11      5.33 o 
   0  -6  15        8.02        9.64      4.71 o 
  -3  -5  15        1.35        1.22      7.25 o 
  -2  -5  15       24.93       32.40      8.97 o 
  -1  -5  15       12.55       16.87      4.51 o 
   0  -5  15       34.01       35.86      5.69 o 
   1  -5  15        1.14        4.18      5.95 o 
   2  -5  15       18.38       25.71      7.75 o 
  -4  -4  15        0.38        0.95      5.28 o 
  -3  -4  15        0.21       -4.33      6.05 o 
  -2  -4  15        1.33       -1.72      6.84 o 
  -1  -4  15        9.52       12.19      3.78 o 
   0  -4  15        1.37        1.58      3.62 o 
   1  -4  15        0.25        0.96      3.93 o 
  -5  -3  15        7.39        9.68      5.84 o 
  -4  -3  15        6.25        3.94      6.19 o 
  -3  -3  15       28.71       23.89      7.46 o 
  -2  -3  15        0.20       -0.70      4.58 o 
  -1  -3  15        1.27        2.09      4.64 o 
   0  -3  15        3.60        6.46      6.42 o 
   1  -3  15        5.21       14.23      6.65 o 
   2  -3  15        0.88        3.60      4.12 o 
  -5  -2  15        3.31        1.84      5.20 o 
  -4  -2  15       13.70       16.68      6.44 o 
  -3  -2  15       31.98       41.52      8.37 o 
  -2  -2  15        1.84        3.25      4.81 o 
  -1  -2  15        6.14        8.58      5.12 o 
   0  -2  15        5.45        5.84      6.15 o 
   1  -2  15       18.02       18.89      6.28 o 
   2  -2  15        3.58        4.99      4.70 o 
   3  -2  15        9.15        6.05      6.07 o 
  -5  -1  15        2.10        0.17      5.90 o 
  -4  -1  15        6.84       -1.06      5.99 o 
  -3  -1  15      117.81      115.81     12.97 o 
  -2  -1  15       41.73       57.66      9.86 o 
  -1  -1  15       21.80       24.12      7.71 o 
   0  -1  15        0.03       -0.08      3.96 o 
   1  -1  15        7.72       18.62      6.11 o 
   2  -1  15        2.52        0.95      5.84 o 
  -5   0  15       13.88       19.97      7.58 o 
  -4   0  15        0.59        4.43      5.93 o 
  -3   0  15        9.22       12.95      6.55 o 
  -2   0  15       54.96       43.03      8.99 o 
  -1   0  15       65.71       74.62     10.38 o 
   0   0  15        2.75        7.33      5.93 o 
   1   0  15       14.25       25.50      6.90 o 
   2   0  15        9.74       10.81      5.76 o 
  -5   1  15        0.39        1.33      4.29 o 
  -4   1  15        9.84        9.43      6.07 o 
  -3   1  15       22.20       25.48      7.29 o 
  -2   1  15        1.17        1.70      3.98 o 
  -1   1  15        3.04        2.57      5.47 o 
   0   1  15       48.00       52.64      8.83 o 
   1   1  15       13.70       12.78      5.70 o 
  -5   2  15       23.50       27.47      7.54 o 
  -4   2  15        0.07        1.64      5.03 o 
  -3   2  15        0.43        4.27      5.39 o 
  -2   2  15        6.95        5.53      4.47 o 
  -1   2  15        3.38        7.30      3.13 o 
   0   2  15        0.03       -2.60      3.07 o 
  -3   3  15        0.30       -1.29      3.57 o 
  -2   3  15        4.35        3.77      3.96 o 
  -1   3  15        0.89        3.57      2.73 o 
  -2  -5  16        6.57       10.30      4.37 o 
  -1  -5  16        0.64        0.72      4.09 o 
   0  -5  16        0.03       -3.07      3.31 o 
  -3  -4  16       14.81       23.04      8.29 o 
  -2  -4  16        3.52        8.10      7.71 o 
  -1  -4  16       19.95       38.43      8.39 o 
   0  -4  16        3.92       -1.55      6.28 o 
   1  -4  16       27.30       39.24      8.06 o 
  -4  -3  16        0.22        1.43      8.39 o 
  -3  -3  16        4.34        3.36      5.64 o 
  -2  -3  16        0.01        3.25      7.23 o 
  -1  -3  16        0.09       -2.24      4.54 o 
   0  -3  16       39.09       38.35      9.45 o 
   1  -3  16        0.85        0.00      4.27 o 
  -4  -2  16        0.07        3.65      6.88 o 
  -3  -2  16        2.52        4.81      6.90 o 
  -2  -2  16       21.65       25.11      7.13 o 
  -1  -2  16       16.45       16.84      7.38 o 
   0  -2  16       14.68       15.66      6.19 o 
   1  -2  16        0.20       -3.15      4.12 o 
   2  -2  16        0.02        3.71      6.61 o 
  -5  -1  16        0.13        0.58      6.38 o 
  -4  -1  16        0.49        1.41      6.40 o 
  -3  -1  16        1.04        2.78      6.11 o 
  -2  -1  16        0.15        2.73      6.07 o 
  -1  -1  16        2.43        4.29      4.85 o 
   0  -1  16       29.94       36.23      8.02 o 
   1  -1  16        6.02       -0.39      5.95 o 
  -4   0  16       20.59       18.85      7.31 o 
  -3   0  16        0.21        0.31      5.78 o 
  -2   0  16       37.10       35.22      7.62 o 
  -1   0  16        2.75        2.94      6.07 o 
   0   0  16        9.01        6.44      5.26 o 
   1   0  16        7.60       12.02      7.29 o 
  -4   1  16       18.14       23.27      6.92 o 
  -3   1  16        5.41        8.41      6.17 o 
  -2   1  16        4.21        4.64      4.66 o 
  -1   1  16       32.28       33.50      7.58 o 
   0   1  16       19.83       20.82      7.71 o 
  -3   2  16       16.18       19.41      7.35 o 
  -2   2  16       17.34       25.44      7.54 o 
  -1   2  16        2.83        5.55      4.66 o 
  -3  -3  17       14.84       12.47      8.54 o 
  -2  -3  17       23.57       27.41      7.85 o 
  -1  -3  17        0.06       -4.02      4.89 o 
   0  -3  17        4.84        9.30      7.44 o 
  -3  -2  17       10.13       18.00      6.77 o 
  -2  -2  17        3.24        2.11      5.22 o 
  -1  -2  17       61.76       72.74     12.20 o 
   0  -2  17       13.16       26.73      8.95 o 
  -3  -1  17       16.53       24.86      8.22 o 
  -2  -1  17        5.52        8.74      5.90 o 
  -1  -1  17        3.09        2.38      6.48 o 
   0  -1  17        8.82       12.45      6.09 o 
  -3   0  17        0.59       -2.88      4.21 o 
  -2   0  17        3.59        6.36      6.30 o 
  -1   0  17       11.53       16.20      7.42 o 
                                                 
